# Supplementary material for: A new leaf-mining moth from New Zealand, Sabulopteryxbotanica sp. nov. (Lepidoptera, Gracillariidae, Gracillariinae), feeding on the rare endemic shrub Teucriumparvifolium (Lamiaceae), with a revised checklist of New Zealand Gracillariidae
Source: Zookeys. 2019 Jul 22;865:39–65. doi: 10.3897/zookeys.865.34265 (PMC6663935; doi:10.3897/zookeys.865.34265)
Supplement: XML Treatment for Sabulopteryx botanica [file zookeys.865.34265-treatment1.xml]

<!DOCTYPE tp:taxon-treatment
  PUBLIC "-//TaxonX//DTD Taxonomic Treatment Publishing DTD v0 20100105//EN" "tax-treatment-NSO.dtd">
<tp:taxon-treatment xmlns:tp="http://www.plazi.org/taxpub"><tp:treatment-meta><kwd-group><label>Taxon classification</label><kwd><named-content xmlns:xlink="http://www.w3.org/1999/xlink" content-type="kingdom">Animalia</named-content></kwd><kwd><named-content xmlns:xlink="http://www.w3.org/1999/xlink" content-type="order">Lepidoptera</named-content></kwd><kwd><named-content xmlns:xlink="http://www.w3.org/1999/xlink" content-type="family">Gracillariidae</named-content></kwd></kwd-group><mixed-citation publication-type="journal"><person-group><name><surname>Hoare</surname><given-names>Robert J.B.</given-names></name><name><surname>Patrick</surname><given-names>Brian H.</given-names></name><name><surname>Buckley</surname><given-names>Thomas R.</given-names></name></person-group><article-title>A new leaf-mining moth from New Zealand, <italic><tp:taxon-name><tp:taxon-name-part taxon-name-part-type="genus" reg="Sabulopteryx">Sabulopteryx</tp:taxon-name-part><tp:taxon-name-part taxon-name-part-type="species" reg="botanica">botanica</tp:taxon-name-part></tp:taxon-name></italic> sp. nov. (<tp:taxon-name><tp:taxon-name-part taxon-name-part-type="order">Lepidoptera</tp:taxon-name-part></tp:taxon-name>, <tp:taxon-name><tp:taxon-name-part taxon-name-part-type="family">Gracillariidae</tp:taxon-name-part></tp:taxon-name>, <tp:taxon-name><tp:taxon-name-part taxon-name-part-type="subfamily">Gracillariinae</tp:taxon-name-part></tp:taxon-name>), feeding on the rare endemic shrub <italic><tp:taxon-name><tp:taxon-name-part taxon-name-part-type="genus" reg="Teucrium">Teucrium</tp:taxon-name-part><tp:taxon-name-part taxon-name-part-type="species" reg="parvifolium">parvifolium</tp:taxon-name-part></tp:taxon-name></italic> (<tp:taxon-name><tp:taxon-name-part taxon-name-part-type="family">Lamiaceae</tp:taxon-name-part></tp:taxon-name>), with a revised checklist of New Zealand <tp:taxon-name><tp:taxon-name-part taxon-name-part-type="family">Gracillariidae</tp:taxon-name-part></tp:taxon-name></article-title><source>Zookeys</source><day>22</day><month>7</month><year>2019</year><volume>865</volume><fpage>39</fpage><lpage>65</lpage><pub-id pub-id-type="doi">10.3897/zookeys.865.34265</pub-id></mixed-citation></tp:treatment-meta><tp:nomenclature><tp:taxon-name>
            <object-id xmlns:xlink="http://www.w3.org/1999/xlink" content-type="arpha" xlink:type="simple">653f4624-f62e-405a-aa81-11f8c96ad8f1</object-id>
            <tp:taxon-name-part taxon-name-part-type="genus" reg="Sabulopteryx">Sabulopteryx</tp:taxon-name-part>
            <tp:taxon-name-part taxon-name-part-type="species" reg="botanica">botanica</tp:taxon-name-part>
            <object-id xmlns:xlink="http://www.w3.org/1999/xlink" content-type="zoobank" xlink:type="simple">http://zoobank.org/AE827276-BA17-4BA6-83BC-A62912E77CF2</object-id>
          </tp:taxon-name><tp:taxon-authority>Hoare &amp; Patrick</tp:taxon-authority><tp:taxon-status xmlns:xlink="http://www.w3.org/1999/xlink" xlink:type="simple">sp. nov.</tp:taxon-status><xref ref-type="fig" rid="F2">Figs 2–3</xref><xref ref-type="fig" rid="F3">, 4–6</xref><xref ref-type="fig" rid="F4">, 7–11</xref><xref ref-type="fig" rid="F5">, 12</xref><xref ref-type="fig" rid="F5">, 14–15</xref><xref ref-type="fig" rid="F6">, 16–17</xref></tp:nomenclature><tp:treatment-sec sec-type="material" id="SECID0EJHAE"><title>Material examined.</title><p><bold><italic>Holotype</italic></bold>: NEW ZEALAND • ♂; Mid Canterbury [MC], Christchurch Botanic Gardens; <named-content xmlns:xlink="http://www.w3.org/1999/xlink" content-type="dwc:verbatimCoordinates" xlink:type="simple"><named-content content-type="geo-json" specific-use="{&#34;type&#34;:&#34;Point&#34;,&#34;coordinates&#34;:[172.620000,-43.530000]}" id="NCID0EXHAE" xlink:type="simple">43°31.8'S, 172°37.2'E</named-content></named-content>; emg. 21 Apr. 2014; R.J.B. Hoare, B.H. Patrick leg.; larva in leaf-fold on <italic><tp:taxon-name><tp:taxon-name-part taxon-name-part-type="genus" reg="Teucridium">Teucridium</tp:taxon-name-part><tp:taxon-name-part taxon-name-part-type="species" reg="parvifolium">parvifolium</tp:taxon-name-part></tp:taxon-name></italic> 31 Mar. 2014; <abbrev xmlns:xlink="http://www.w3.org/1999/xlink" content-type="institution" xlink:title="New Zealand Arthropod Collection, Manaaki Whenua–Landcare Research, Auckland, New Zealand" id="ABBRID0EHIAE" xlink:type="simple">NZAC</abbrev>.</p><p><bold><italic>Paratypes</italic></bold>: NEW ZEALAND • 1 ♀; same collection data as holotype; emg. 24 Apr. 2014; <abbrev xmlns:xlink="http://www.w3.org/1999/xlink" content-type="institution" xlink:title="New Zealand Arthropod Collection, Manaaki Whenua–Landcare Research, Auckland, New Zealand" id="ABBRID0ETIAE" xlink:type="simple">NZAC</abbrev> • 3 ♂♂; MC, Christchurch Botanic Gardens; 31 Mar. 2014; R.J.B. Hoare, B.H. Patrick leg.; beaten from <italic><tp:taxon-name><tp:taxon-name-part taxon-name-part-type="genus" reg="Teucrium">Teucrium</tp:taxon-name-part><tp:taxon-name-part taxon-name-part-type="species" reg="parvifolium">parvifolium</tp:taxon-name-part></tp:taxon-name></italic> [as <italic><tp:taxon-name><tp:taxon-name-part taxon-name-part-type="genus" reg="Teucridium">Teucridium</tp:taxon-name-part></tp:taxon-name></italic> on labels]; <abbrev xmlns:xlink="http://www.w3.org/1999/xlink" content-type="institution" xlink:title="New Zealand Arthropod Collection, Manaaki Whenua–Landcare Research, Auckland, New Zealand" id="ABBRID0EKJAE" xlink:type="simple">NZAC</abbrev> • 2 ♀♀; same collecting data as preceding; ♀ genitalia on slides <abbrev xmlns:xlink="http://www.w3.org/1999/xlink" content-type="institution" xlink:title="New Zealand Arthropod Collection, Manaaki Whenua–Landcare Research, Auckland, New Zealand" id="ABBRID0EPJAE" xlink:type="simple">NZAC</abbrev> Grac. 2, <abbrev xmlns:xlink="http://www.w3.org/1999/xlink" content-type="institution" xlink:title="New Zealand Arthropod Collection, Manaaki Whenua–Landcare Research, Auckland, New Zealand" id="ABBRID0EUJAE" xlink:type="simple">NZAC</abbrev> Grac. 4; <abbrev xmlns:xlink="http://www.w3.org/1999/xlink" content-type="institution" xlink:title="New Zealand Arthropod Collection, Manaaki Whenua–Landcare Research, Auckland, New Zealand" id="ABBRID0EZJAE" xlink:type="simple">NZAC</abbrev> • 4 ♂♂; MC, Christchurch, Kennedy’s Bush Rd, Jensen property; 29 Mar. 2014; R.J.B. Hoare, B.H. Patrick leg.; on and around <italic><tp:taxon-name><tp:taxon-name-part taxon-name-part-type="genus" reg="Teucrium">Teucrium</tp:taxon-name-part><tp:taxon-name-part taxon-name-part-type="species" reg="parvifolium">parvifolium</tp:taxon-name-part></tp:taxon-name></italic>; ♂ genitalia and wings on slide <abbrev xmlns:xlink="http://www.w3.org/1999/xlink" content-type="institution" xlink:title="New Zealand Arthropod Collection, Manaaki Whenua–Landcare Research, Auckland, New Zealand" id="ABBRID0EJKAE" xlink:type="simple">NZAC</abbrev> Grac. 3; <abbrev xmlns:xlink="http://www.w3.org/1999/xlink" content-type="institution" xlink:title="New Zealand Arthropod Collection, Manaaki Whenua–Landcare Research, Auckland, New Zealand" id="ABBRID0EOKAE" xlink:type="simple">NZAC</abbrev> • 1 ♂; MC, Banks Peninsula, Prices Valley; 1 Apr. 2014, R.J.B. Hoare, B.H. Patrick leg.; beaten from <italic><tp:taxon-name><tp:taxon-name-part taxon-name-part-type="genus" reg="Teucrium">Teucrium</tp:taxon-name-part><tp:taxon-name-part taxon-name-part-type="species" reg="parvifolium">parvifolium</tp:taxon-name-part></tp:taxon-name></italic>; ♂ genitalia on slide <abbrev xmlns:xlink="http://www.w3.org/1999/xlink" content-type="institution" xlink:title="New Zealand Arthropod Collection, Manaaki Whenua–Landcare Research, Auckland, New Zealand" id="ABBRID0E5KAE" xlink:type="simple">NZAC</abbrev> Grac. 1; <abbrev xmlns:xlink="http://www.w3.org/1999/xlink" content-type="institution" xlink:title="New Zealand Arthropod Collection, Manaaki Whenua–Landcare Research, Auckland, New Zealand" id="ABBRID0EDLAE" xlink:type="simple">NZAC</abbrev>.</p></tp:treatment-sec><tp:treatment-sec sec-type="diagnosis" id="SECID0EILAE"><title>Diagnosis.</title><p><italic><tp:taxon-name><tp:taxon-name-part taxon-name-part-type="genus" reg="Sabulopteryx">Sabulopteryx</tp:taxon-name-part><tp:taxon-name-part taxon-name-part-type="species" reg="botanica">botanica</tp:taxon-name-part></tp:taxon-name></italic> is distinctive amongst New Zealand gracillariids in its combination of small size (wingspan 10 mm or less) and yellow-ochreous black-speckled forewings. It is perhaps most similar to <italic><tp:taxon-name><tp:taxon-name-part taxon-name-part-type="genus" reg="Caloptilia">Caloptilia</tp:taxon-name-part><tp:taxon-name-part taxon-name-part-type="species" reg="selenitis">selenitis</tp:taxon-name-part></tp:taxon-name></italic> (Meyrick, 1909), but this species has the centre of the vertex white and has three white spots along the forewing dorsum (there is no white on the vertex or forewing in <italic><tp:taxon-name><tp:taxon-name-part taxon-name-part-type="genus" reg="Sabulopteryx">S.</tp:taxon-name-part><tp:taxon-name-part taxon-name-part-type="species" reg="botanica">botanica</tp:taxon-name-part></tp:taxon-name></italic>). In the male genitalia, the paired processes on the dorsum of the valva are diagnostic, and in the female, the deep invaginations of the S7–S8 intersegmental membrane are characteristic.</p></tp:treatment-sec><tp:treatment-sec sec-type="description" id="SECID0EPMAE"><title>Description.</title><p>Wingspan 8.5–10 mm. <italic>Adult male</italic> (Fig. <xref ref-type="fig" rid="F2">2</xref>): Head: frons white; vertex yellow-ochreous with some scales tipped darker brown; labial palpus whitish with segments 2 and 3 tipped brown; antenna ochreous, ringed dark brownish (apex of each flagellomere), approximately equal in length to forewing; scape with inconspicuous pecten of ca 5 short bristles (often abraded away). Thorax yellow ochreous with tegulae anteriorly blackish. Forewing: yellow-ochreous, with numerous blackish scales <!--PageBreak --><!--PageBreak -->forming variable and irregular pattern of broken transverse fasciae; blackish scales often denser towards base of costa and in disc at ca 2/3 length of wing; fringe ochreous whitish, darker around apex to tornus, where dark-tipped scales form three indistinct fringe-lines (in fresh specimens). Hindwing pale greyish; fringe greyish white. Underside: forewing dark brown, paler on dorsum below fold, yellowish around base of cilia; hindwing dark brown on costa and dorsum, pale greyish centrally. Legs: foreleg and midleg with femur and tibia thickened with blackish scales and tarsi yellowish, each tarsomere tipped blackish above; hindleg yellowish, femur with black central patch exteriorly, tibia ringed brownish subapically and each tarsomere with a few brownish apical scales. Abdomen silvery grey, with yellowish anal tuft.</p><fig id="F2" position="float" orientation="portrait"><object-id xmlns:xlink="http://www.w3.org/1999/xlink" content-type="doi" xlink:type="simple">10.3897/zookeys.865.34265.figures2-3</object-id><object-id xmlns:xlink="http://www.w3.org/1999/xlink" content-type="arpha" xlink:type="simple">e1937c05-7e43-4623-8d03-75b6ed469ae3</object-id><label>Figures 2, 3.</label><caption><p><italic><tp:taxon-name><tp:taxon-name-part taxon-name-part-type="genus" reg="Sabulopteryx">Sabulopteryx</tp:taxon-name-part><tp:taxon-name-part taxon-name-part-type="species" reg="botanica">botanica</tp:taxon-name-part></tp:taxon-name></italic>, adults. <bold>1</bold> Male paratype, Halswell Quarry (Kennedy’s Bush Rd), Christchurch MC, 29 Mar 2014 (<abbrev xmlns:xlink="http://www.w3.org/1999/xlink" content-type="institution" xlink:title="New Zealand Arthropod Collection, Manaaki Whenua–Landcare Research, Auckland, New Zealand" id="ABBRID0ETNAE" xlink:type="simple">NZAC</abbrev>) <bold>2</bold> female paratype, Christchurch Botanic Gardens MC, emg. 24 Apr 2014 (<abbrev xmlns:xlink="http://www.w3.org/1999/xlink" content-type="institution" xlink:title="New Zealand Arthropod Collection, Manaaki Whenua–Landcare Research, Auckland, New Zealand" id="ABBRID0E1NAE" xlink:type="simple">NZAC</abbrev>).</p></caption><graphic xmlns:xlink="http://www.w3.org/1999/xlink" xlink:href="zookeys-865-039-g002.jpg" position="float" orientation="portrait" xlink:type="simple" id="oo_319037.jpg"><uri content-type="original_file" xlink:type="simple">https://binary.pensoft.net/fig/319037</uri></graphic></fig><p><italic>Adult female</italic> (Fig. <xref ref-type="fig" rid="F2">3</xref>). As described for male, but abdomen tipped with glossy ochreous whitish scales.</p><p>Wing venation (Fig. <xref ref-type="fig" rid="F3">4</xref>). Forewing 12-veined, as described for the genus by <xref ref-type="bibr" rid="B33">Triberti (1985)</xref>, who regarded the 12-veined condition as being due to coincidence of M2 and M3. Discal cell somewhat dilated posteriorly as described by <xref ref-type="bibr" rid="B33">Triberti (1985)</xref>. Hindwing very narrow (more so than in other <italic><tp:taxon-name><tp:taxon-name-part taxon-name-part-type="genus" reg="Sabulopteryx">Sabulopteryx</tp:taxon-name-part></tp:taxon-name></italic> species) with Rs strongly approximated to costa for most of its length; cell open between M2 and M3; M3 and CuA1 closely approximated and parallel.</p><fig id="F3" position="float" orientation="portrait"><object-id xmlns:xlink="http://www.w3.org/1999/xlink" content-type="doi" xlink:type="simple">10.3897/zookeys.865.34265.figures4-6</object-id><object-id xmlns:xlink="http://www.w3.org/1999/xlink" content-type="arpha" xlink:type="simple">b2b5cad4-4a45-4168-add7-72285d49e72d</object-id><label>Figures 4–6.</label><caption><p><italic><tp:taxon-name><tp:taxon-name-part taxon-name-part-type="genus" reg="Sabulopteryx">Sabulopteryx</tp:taxon-name-part><tp:taxon-name-part taxon-name-part-type="species" reg="botanica">botanica</tp:taxon-name-part></tp:taxon-name></italic>, adult morphology. <bold>4</bold> Wing venation <bold>5</bold> male abdominal base <bold>6</bold> male abdomen, segments 7–8 (sternites on left).</p></caption><graphic xmlns:xlink="http://www.w3.org/1999/xlink" xlink:href="zookeys-865-039-g003.jpg" position="float" orientation="portrait" xlink:type="simple" id="oo_319038.jpg"><uri content-type="original_file" xlink:type="simple">https://binary.pensoft.net/fig/319038</uri></graphic></fig><p><italic>Male abdomen and genitalia</italic> (Figs <xref ref-type="fig" rid="F3">5</xref>–<xref ref-type="fig" rid="F4">8</xref>). Abdominal base as in Fig. <xref ref-type="fig" rid="F3">5</xref>. S7 and S8 (Fig. <xref ref-type="fig" rid="F3">6</xref>) markedly shortened and much wider than long, each with lateral pair of coremata. T8 (Fig. <xref ref-type="fig" rid="F3">6</xref>) with T-shaped sclerite. Genital capsule (Fig. <xref ref-type="fig" rid="F4">7</xref>): tegumen rather weakly sclerotised, elongate-triangular with attenuate apex. Tuba analis longer than tegumen; subscaphium slender, weakly sclerotised. Valva oblong, narrowed at base, with rounded apex; apical third bearing numerous long fine setae directed obliquely towards costa. Base of valva complex: costa extended into anteriorly-directed narrow, weakly curved process dorsad of anellus membrane (not fused with process from opposite valva, i.e. forming transtilla broken in the middle); from base of this process sclerotised ridge extends across inner (ventral) face of valva to base of long, sclerotised weakly curved spine that extends from valval dorsum at 1/3 valva length; a second, similar spine (slightly more strongly curved) on valval dorsum at 1/2 valva length. Juxta absent. Vinculum large, oval, saccus not differentiated. Phallus (Fig. <xref ref-type="fig" rid="F4">8</xref>) very elongated, slender, with sharply pointed apex; basally extending smoothly into ovoid bulbus ejaculatorius; vesica without cornuti; caecum penis absent.</p><fig id="F4" position="float" orientation="portrait"><object-id xmlns:xlink="http://www.w3.org/1999/xlink" content-type="doi" xlink:type="simple">10.3897/zookeys.865.34265.figures7-11</object-id><object-id xmlns:xlink="http://www.w3.org/1999/xlink" content-type="arpha" xlink:type="simple">aa489276-6892-4485-92da-bb39a974459b</object-id><label>Figures 7–11.</label><caption><p><italic><tp:taxon-name><tp:taxon-name-part taxon-name-part-type="genus" reg="Sabulopteryx">Sabulopteryx</tp:taxon-name-part><tp:taxon-name-part taxon-name-part-type="species" reg="botanica">botanica</tp:taxon-name-part></tp:taxon-name></italic>, adult and pupal morphology. <bold>7</bold> Male genital capsule <bold>8</bold> male phallus <bold>9</bold> female genitalia <bold>10</bold> pupal exuviae, head, ventral view <bold>11</bold> pupal exuviae, thorax and abdomen, dorsal view.</p></caption><graphic xmlns:xlink="http://www.w3.org/1999/xlink" xlink:href="zookeys-865-039-g004.jpg" position="float" orientation="portrait" xlink:type="simple" id="oo_319039.jpg"><uri content-type="original_file" xlink:type="simple">https://binary.pensoft.net/fig/319039</uri></graphic></fig><p><italic>Female genitalia</italic> (Fig. <xref ref-type="fig" rid="F4">9</xref>). Ovipositor lobes rather short, membranous, basally with long setae, setae denser and shorter towards apex of each lobe; apophyses posteriores short. S7-S8 intersegmental membrane with pair of deep membranous sublateral invaginations; ostium lying between these, dorsal wall of ostium extended into T-shaped membranous area bordered posteriorly by strongly sclerotised transverse lamella postvaginalis, which is continuous with and broadens into lateral sclerotisations of S8. Ductus bursae entirely membranous, long and slender, ca 3× length of corpus bursae; corpus bursae more or less ovoid, with pair of spine-like signa, one long and one very short.</p><p><italic>Immature stages. Egg.</italic> Elongate-oval, flat, showing up as silvery white translucent ‘shell’ at start of mine, apparently with rather coarsely sculptured chorion (not ob<!--PageBreak -->served under SEM). <italic>Larva</italic> (Fig. <xref ref-type="fig" rid="F5">12</xref>). Head translucent pale yellow-brown, margined dark brown posteriorly and along adfrontal / ecdysial lines; blackish in region of stemmata. Body translucent yellowish white, with the gut contents showing through bright green; prothoracic plate in form of two irregular r-shaped sclerites with outlying smaller sclerites anteriorly. Thoracic legs with sclerotised areas dark grey-brown. Prolegs present on A3–5 and A10; crochets on A3–5 biserial: outer row a complete circle, with anterior crochets reduced, inner row a transverse semicircular band of larger crochets in posterior half of planta; A10 with single transverse band of large crochets in anterior half of planta. Anal plate a small transverse brownish sclerite with poorly defined margins. Chaetotaxy as described and figured for <italic><tp:taxon-name><tp:taxon-name-part taxon-name-part-type="genus" reg="Aspilapteryx">Aspilapteryx</tp:taxon-name-part><tp:taxon-name-part taxon-name-part-type="species" reg="tringipennella">tringipennella</tp:taxon-name-part></tp:taxon-name></italic> (Zeller, 1839) by <xref ref-type="bibr" rid="B33">Triberti (1985)</xref>. <italic>Pupa</italic>. Head (Fig. <xref ref-type="fig" rid="F4">10</xref>): frons smoothly rounded, without processes, without setae near antennal bases; antennae ca 3× as long as labial palpi. Thorax (Fig. <xref ref-type="fig" rid="F4">11</xref>): mesothorax and metathorax each with one pair of well-developed dorsal setae; forewings reaching to ca 1/2 way along A5, hindwings to A3/A4 junction. Abdomen (Fig. <xref ref-type="fig" rid="F4">11</xref>): A2–8 each with irregular rows of spinules dorsally, spinules slightly smaller and more widely spaced on A2; A7 not furrowed ventrally; abdominal tip truncate, with 3 pairs of small spinose tubercles.</p><fig id="F5" position="float" orientation="portrait"><object-id xmlns:xlink="http://www.w3.org/1999/xlink" content-type="doi" xlink:type="simple">10.3897/zookeys.865.34265.figures12-15</object-id><object-id xmlns:xlink="http://www.w3.org/1999/xlink" content-type="arpha" xlink:type="simple">db559dc4-b52a-4cd0-ad2e-45a2f35216a9</object-id><label>Figures 12–15.</label><caption><p><italic><tp:taxon-name><tp:taxon-name-part taxon-name-part-type="genus" reg="Sabulopteryx">Sabulopteryx</tp:taxon-name-part><tp:taxon-name-part taxon-name-part-type="species" reg="botanica">botanica</tp:taxon-name-part></tp:taxon-name></italic>, larva, host plant, and early mine. <bold>12</bold> Larva, dorsal <bold>13</bold><italic><tp:taxon-name><tp:taxon-name-part taxon-name-part-type="genus" reg="Teucrium">Teucrium</tp:taxon-name-part><tp:taxon-name-part taxon-name-part-type="species" reg="parvifolium">parvifolium</tp:taxon-name-part></tp:taxon-name></italic> in flower, Longbush, Wairarapa (photo courtesy of J. Rolfe) <bold>14</bold> initial linear mine on leaf underside <bold>15</bold> early blotch mine.</p></caption><graphic xmlns:xlink="http://www.w3.org/1999/xlink" xlink:href="zookeys-865-039-g005.jpg" position="float" orientation="portrait" xlink:type="simple" id="oo_319040.jpg"><uri content-type="original_file" xlink:type="simple">https://binary.pensoft.net/fig/319040</uri></graphic></fig><!--PageBreak --></tp:treatment-sec><tp:treatment-sec sec-type="host" id="SECID0E5UAE"><title>Host plant.</title><p>The only known host plant is the small-leaved divaricating shrub <italic><tp:taxon-name><tp:taxon-name-part taxon-name-part-type="genus" reg="Teucrium">Teucrium</tp:taxon-name-part><tp:taxon-name-part taxon-name-part-type="species" reg="parvifolium">parvifolium</tp:taxon-name-part></tp:taxon-name></italic> (<tp:taxon-name><tp:taxon-name-part taxon-name-part-type="family">Lamiaceae</tp:taxon-name-part></tp:taxon-name>) (Fig. <xref ref-type="fig" rid="F5">13</xref>), which is endemic to New Zealand and was until recently placed in its own monotypic genus <italic><tp:taxon-name><tp:taxon-name-part taxon-name-part-type="genus" reg="Teucridium">Teucridium</tp:taxon-name-part></tp:taxon-name></italic>, and in the family <tp:taxon-name><tp:taxon-name-part taxon-name-part-type="family">Verbenaceae</tp:taxon-name-part></tp:taxon-name>. <xref ref-type="bibr" rid="B31">Salmaki et al. (2016)</xref> showed that <italic><tp:taxon-name><tp:taxon-name-part taxon-name-part-type="genus" reg="Teucridium">Teucridium</tp:taxon-name-part></tp:taxon-name></italic> belongs to <tp:taxon-name><tp:taxon-name-part taxon-name-part-type="family">Lamiaceae</tp:taxon-name-part></tp:taxon-name> and is phylogenetically nested within the large worldwide genus <italic><tp:taxon-name><tp:taxon-name-part taxon-name-part-type="genus" reg="Teucrium">Teucrium</tp:taxon-name-part></tp:taxon-name></italic>. The shrub is wide<!--PageBreak -->spread on both main islands of New Zealand, but rare and very local, and has a conservation status of ‘At Risk – Declining’ (<xref ref-type="bibr" rid="B7">de Lange et al. 2018</xref>). The habitat is described as ‘fertile stream sides and river terraces in lowland dry forest and podocarp-hardwood forest, occasionally on forest margins, clearings and amongst scrub’ (<xref ref-type="bibr" rid="B25">NZPCN 2019</xref>). <!--PageBreak -->These fertile alluvial habitats have been cleared of forest throughout much of the country. Since no other species of <italic><tp:taxon-name><tp:taxon-name-part taxon-name-part-type="genus" reg="Teucrium">Teucrium</tp:taxon-name-part></tp:taxon-name></italic> is native to New Zealand, <italic><tp:taxon-name><tp:taxon-name-part taxon-name-part-type="genus" reg="Sabulopteryx">Sabulopteryx</tp:taxon-name-part><tp:taxon-name-part taxon-name-part-type="species" reg="botanica">botanica</tp:taxon-name-part></tp:taxon-name></italic> must be considered strictly monophagous on <italic><tp:taxon-name><tp:taxon-name-part taxon-name-part-type="genus" reg="Teucrium">T.</tp:taxon-name-part><tp:taxon-name-part taxon-name-part-type="species" reg="parvifolium">parvifolium</tp:taxon-name-part></tp:taxon-name></italic> (see also Remarks below).</p></tp:treatment-sec><tp:treatment-sec sec-type="biology" id="SECID0EEYAE"><title>Biology.</title><p>The egg is laid on a leaf of the host plant, usually on the underside next to the midrib. The young sap-feeding larva forms a linear white mine (Fig. <xref ref-type="fig" rid="F5">14</xref>), almost invariably on the leaf underside, that extends to the margin of the leaf (on the side of the midrib that the egg was laid), then typically crosses the midrib at the leaf apex and extends for some way down the leaf margin on the other side. A line of blackish frass is more or less visible in the centre of the mine at this stage. The larva then doubles back and begins to expand the mine into a white blotch (Fig. <xref ref-type="fig" rid="F5">15</xref>), usually concentrated towards the leaf apex or to one side of the midrib, but often taking up the whole leaf on smaller leaves. These early mine stages are often rather hard to see unless the leaf is examined closely from the underside. Occasionally the egg and initial mine are on the upperside. Later the larva expands the mine and spins silk extensively in the interior (on the eroded inner surface of the leaf underside), causing the leaf to fold and creating creases in the underside (Fig. <xref ref-type="fig" rid="F6">16</xref>), in the typical manner of many gracillariid miners. At this stage, patches of the palisade mesophyll are eaten, leaving small windows of upper epidermis towards the middle of the leaf (appearing like holes), and larger windows (browning with age) towards the leaf margin. Black frass is scattered across the inner surface of the upperside of the leaf. When full-fed, the larva leaves the mine and folds a fresh leaf in half from the underside (Fig. <xref ref-type="fig" rid="F6">17</xref>), forming a cocoon of dense white silk within, in which it pupates. (In captivity, some larvae spin cocoons in tissue paper at the bottom of the rearing container.)</p><fig id="F6" position="float" orientation="portrait"><object-id xmlns:xlink="http://www.w3.org/1999/xlink" content-type="doi" xlink:type="simple">10.3897/zookeys.865.34265.figures16-18</object-id><object-id xmlns:xlink="http://www.w3.org/1999/xlink" content-type="arpha" xlink:type="simple">fecb3c87-3d1c-4619-812a-f26bd37cbb6e</object-id><label>Figures 16–18.</label><caption><p><italic><tp:taxon-name><tp:taxon-name-part taxon-name-part-type="genus" reg="Sabulopteryx">Sabulopteryx</tp:taxon-name-part><tp:taxon-name-part taxon-name-part-type="species" reg="botanica">botanica</tp:taxon-name-part></tp:taxon-name></italic>, late mine, cocoon, and parasitoid. <bold>16</bold> Fully formed mine with silk spinning causing creases <bold>17</bold> folded leaf with cocoon <bold>18</bold><italic><tp:taxon-name><tp:taxon-name-part taxon-name-part-type="genus" reg="Sympiesis">Sympiesis</tp:taxon-name-part></tp:taxon-name></italic> sp. (<tp:taxon-name><tp:taxon-name-part taxon-name-part-type="order">Hymenoptera</tp:taxon-name-part></tp:taxon-name>: <tp:taxon-name><tp:taxon-name-part taxon-name-part-type="family">Eulophidae</tp:taxon-name-part></tp:taxon-name>) partially emerged from cocoon of <italic><tp:taxon-name><tp:taxon-name-part taxon-name-part-type="genus" reg="Sabulopteryx">S.</tp:taxon-name-part><tp:taxon-name-part taxon-name-part-type="species" reg="botanica">botanica</tp:taxon-name-part></tp:taxon-name></italic> in leaf from herbarium sheet <ext-link xmlns:xlink="http://www.w3.org/1999/xlink" ext-link-type="gen" xlink:href="AK285999" xlink:type="simple">AK285999</ext-link> (Auckland Museum).</p></caption><graphic xmlns:xlink="http://www.w3.org/1999/xlink" xlink:href="zookeys-865-039-g006.jpg" position="float" orientation="portrait" xlink:type="simple" id="oo_319041.jpg"><uri content-type="original_file" xlink:type="simple">https://binary.pensoft.net/fig/319041</uri></graphic></fig></tp:treatment-sec><tp:treatment-sec sec-type="Parasitoids" id="SECID0EZ1AE"><title>Parasitoids.</title><p>One species of hymenopteran parasitoid can be confidently associated with the early stages of <italic><tp:taxon-name><tp:taxon-name-part taxon-name-part-type="genus" reg="Sabulopteryx">S.</tp:taxon-name-part><tp:taxon-name-part taxon-name-part-type="species" reg="botanica">botanica</tp:taxon-name-part></tp:taxon-name></italic>, and one tentatively. A specimen of an unidentified species of <italic><tp:taxon-name><tp:taxon-name-part taxon-name-part-type="genus" reg="Sympiesis">Sympiesis</tp:taxon-name-part></tp:taxon-name></italic> Förster, 1856 (<tp:taxon-name><tp:taxon-name-part taxon-name-part-type="family">Eulophidae</tp:taxon-name-part></tp:taxon-name>: <tp:taxon-name><tp:taxon-name-part taxon-name-part-type="subfamily">Eulophinae</tp:taxon-name-part></tp:taxon-name>) was found partially emerged from a cocoon in a folded leaf on an Auckland Museum herbarium sheet (Fig. <xref ref-type="fig" rid="F6">18</xref>). The plant specimen (<ext-link xmlns:xlink="http://www.w3.org/1999/xlink" ext-link-type="gen" xlink:href="AK285999" xlink:type="simple">AK285999</ext-link>) was collected at Pareora Scenic Reserve SC on 17 Mar 2004 by P.J. de Lange. (The wasp specimen was removed and mounted, and is now in <abbrev xmlns:xlink="http://www.w3.org/1999/xlink" content-type="institution" xlink:title="New Zealand Arthropod Collection, Manaaki Whenua–Landcare Research, Auckland, New Zealand" id="ABBRID0EE3AE" xlink:type="simple">NZAC</abbrev>, cross-referenced with the herbarium sheet.) Interestingly, two species of <italic><tp:taxon-name><tp:taxon-name-part taxon-name-part-type="genus" reg="Sympiesis">Sympiesis</tp:taxon-name-part></tp:taxon-name></italic> (<italic><tp:taxon-name><tp:taxon-name-part taxon-name-part-type="genus" reg="Sabulopteryx">S.</tp:taxon-name-part><tp:taxon-name-part taxon-name-part-type="species" reg="euspilapterygis">euspilapterygis</tp:taxon-name-part></tp:taxon-name></italic> (Erdös, 1958) and <italic><tp:taxon-name><tp:taxon-name-part taxon-name-part-type="genus" reg="Sabulopteryx">S.</tp:taxon-name-part><tp:taxon-name-part taxon-name-part-type="species" reg="gregori">gregori</tp:taxon-name-part></tp:taxon-name></italic> Boucek, 1959) have been associated with the <italic><tp:taxon-name><tp:taxon-name-part taxon-name-part-type="genus" reg="Teucrium">Teucrium</tp:taxon-name-part></tp:taxon-name></italic>-mining <italic><tp:taxon-name><tp:taxon-name-part taxon-name-part-type="genus" reg="Sabulopteryx">Sabulopteryx</tp:taxon-name-part><tp:taxon-name-part taxon-name-part-type="species" reg="limosella">limosella</tp:taxon-name-part></tp:taxon-name></italic> in Europe, but both also attack other leaf-mining <tp:taxon-name><tp:taxon-name-part taxon-name-part-type="order">Lepidoptera</tp:taxon-name-part></tp:taxon-name> (see references in <xref ref-type="bibr" rid="B24">Noyes 2018</xref>, <xref ref-type="bibr" rid="B8">De Prins and De Prins 2018</xref>).</p><p>One specimen of an unidentified species of <italic><tp:taxon-name><tp:taxon-name-part taxon-name-part-type="genus" reg="Dolichogenidea">Dolichogenidea</tp:taxon-name-part></tp:taxon-name></italic> Vierek, 1911 (<tp:taxon-name><tp:taxon-name-part taxon-name-part-type="family">Braconidae</tp:taxon-name-part></tp:taxon-name>: <tp:taxon-name><tp:taxon-name-part taxon-name-part-type="subfamily">Microgastrinae</tp:taxon-name-part></tp:taxon-name>) was reared from amongst <italic><tp:taxon-name><tp:taxon-name-part taxon-name-part-type="genus" reg="Teucrium">Teucrium</tp:taxon-name-part></tp:taxon-name></italic> leaf-mines collected in Christchurch Botanic Gardens on 23 Jan 2018, emerging on 29 Jan (<abbrev xmlns:xlink="http://www.w3.org/1999/xlink" content-type="institution" xlink:title="New Zealand Arthropod Collection, Manaaki Whenua–Landcare Research, Auckland, New Zealand" id="ABBRID0E65AE" xlink:type="simple">NZAC</abbrev>). It is thought most likely that this wasp was a parasitoid of <italic><tp:taxon-name><tp:taxon-name-part taxon-name-part-type="genus" reg="Sabulopteryx">S.</tp:taxon-name-part><tp:taxon-name-part taxon-name-part-type="species" reg="botanica">botanica</tp:taxon-name-part></tp:taxon-name></italic>; however, host remains were not found and the sample was discovered later to include one unidentified early instar tortricid larva (preserved, not parasitised). The genus <italic><tp:taxon-name><tp:taxon-name-part taxon-name-part-type="genus" reg="Dolichogenidea">Dolichogenidea</tp:taxon-name-part></tp:taxon-name></italic> does not appear to have been associated with <italic><tp:taxon-name><tp:taxon-name-part taxon-name-part-type="genus" reg="Sabulopteryx">Sabulopteryx</tp:taxon-name-part></tp:taxon-name></italic> before, but is recorded overseas from other <tp:taxon-name><tp:taxon-name-part taxon-name-part-type="subfamily">Gracillariinae</tp:taxon-name-part></tp:taxon-name> (<italic><tp:taxon-name><tp:taxon-name-part taxon-name-part-type="genus" reg="Caloptilia">Caloptilia</tp:taxon-name-part></tp:taxon-name></italic> spp. and <italic><tp:taxon-name><tp:taxon-name-part taxon-name-part-type="genus" reg="Gracillaria">Gracillaria</tp:taxon-name-part><tp:taxon-name-part taxon-name-part-type="species" reg="syringella">syringella</tp:taxon-name-part></tp:taxon-name></italic> (Fabricius, 1794)) as well as <tp:taxon-name><tp:taxon-name-part taxon-name-part-type="subfamily">Lithocolletinae</tp:taxon-name-part></tp:taxon-name> (<italic><tp:taxon-name><tp:taxon-name-part taxon-name-part-type="genus" reg="Phyllonorycter">Phyllonorycter</tp:taxon-name-part></tp:taxon-name></italic> spp.), <tp:taxon-name><tp:taxon-name-part taxon-name-part-type="subfamily">Ornixolinae</tp:taxon-name-part></tp:taxon-name> (<italic><tp:taxon-name><tp:taxon-name-part taxon-name-part-type="genus" reg="Parectopa">Parectopa</tp:taxon-name-part><tp:taxon-name-part taxon-name-part-type="species" reg="ononidis">ononidis</tp:taxon-name-part></tp:taxon-name></italic> (Zeller, 1839)) (<xref ref-type="bibr" rid="B8">De Prins and De Prins 2018</xref>) and many other <tp:taxon-name><tp:taxon-name-part taxon-name-part-type="order">Lepidoptera</tp:taxon-name-part></tp:taxon-name>, especially microlepidoptera (<xref ref-type="bibr" rid="B2">Austin and Dangerfield 1992</xref>). Most reared material of New Zealand <italic><tp:taxon-name><tp:taxon-name-part taxon-name-part-type="genus" reg="Sympiesis">Sympiesis</tp:taxon-name-part></tp:taxon-name></italic> and <italic><tp:taxon-name><tp:taxon-name-part taxon-name-part-type="genus" reg="Dolichogenidea">Dolichogenidea</tp:taxon-name-part></tp:taxon-name></italic> spp. in <abbrev xmlns:xlink="http://www.w3.org/1999/xlink" content-type="institution" xlink:title="New Zealand Arthropod Collection, Manaaki Whenua–Landcare Research, Auckland, New Zealand" id="ABBRID0EMCAG" xlink:type="simple">NZAC</abbrev> is associated with larvae of <tp:taxon-name><tp:taxon-name-part taxon-name-part-type="family">Tortricidae</tp:taxon-name-part></tp:taxon-name> (<tp:taxon-name><tp:taxon-name-part taxon-name-part-type="subfamily">Tortricinae</tp:taxon-name-part></tp:taxon-name>).</p><!--PageBreak --><!--PageBreak --></tp:treatment-sec><tp:treatment-sec sec-type="distribution" id="SECID0E4CAG"><title>Distribution.</title><p>New Zealand, from the following regions: CL, TO, GB, HB, RI, WI, WA / NN, MC, SC, CO.</p></tp:treatment-sec><tp:treatment-sec sec-type="notes" id="SECID0ECDAG"><title>Note.</title><p>The adult moth has only so far been found or reared in mid Canterbury (MC), but records of leaf-mines and cocoons on herbarium specimens of the host reveal a much wider range (Fig. <xref ref-type="fig" rid="F7">19</xref>). In some of these areas the plant is very likely to be severely threatened or even extinct, and renewed searches for plant and moth are desirable throughout the country. Towards the north and south of the plant’s range, herbarium records of mines are scarce. The only Coromandel record is from a herbarium specimen collected at Kauaeranga near Thames prior to 1906 by J. Adams (Auckland Museum <ext-link xmlns:xlink="http://www.w3.org/1999/xlink" ext-link-type="gen" xlink:href="AK108237" xlink:type="simple">AK108237</ext-link>); no recent material of the plant from this area was seen. The only Otago record is from Gorge Creek, near Roxburgh CO, where P.N. Johnson found a colony of <italic><tp:taxon-name><tp:taxon-name-part taxon-name-part-type="genus" reg="Teucrium">Teucrium</tp:taxon-name-part></tp:taxon-name></italic> in a shaded rock cleft on 24 May 1993 (Allan Herbarium <ext-link xmlns:xlink="http://www.w3.org/1999/xlink" ext-link-type="gen" xlink:href="CHR481347" xlink:type="simple">CHR481347</ext-link>; two early mines and one cocoon). It should be noted that only two major herbaria were visited during the course of this research, and there are likely to be preserved mines in other botanical collections that have not yet been visited. The host plant is not known from any offshore islands of New Zealand, so these have been omitted from the map (Fig. <xref ref-type="fig" rid="F7">19</xref>).</p><fig id="F7" position="float" orientation="portrait"><object-id xmlns:xlink="http://www.w3.org/1999/xlink" content-type="doi" xlink:type="simple">10.3897/zookeys.865.34265.figure19</object-id><object-id xmlns:xlink="http://www.w3.org/1999/xlink" content-type="arpha" xlink:type="simple">db3fd571-5488-4690-a96a-f6563dbf6b7e</object-id><label>Figure 19.</label><caption><p>Distribution of <italic><tp:taxon-name><tp:taxon-name-part taxon-name-part-type="genus" reg="Teucrium">Teucrium</tp:taxon-name-part><tp:taxon-name-part taxon-name-part-type="species" reg="parvifolium">parvifolium</tp:taxon-name-part></tp:taxon-name></italic> and <italic><tp:taxon-name><tp:taxon-name-part taxon-name-part-type="genus" reg="Sabulopteryx">Sabulopteryx</tp:taxon-name-part><tp:taxon-name-part taxon-name-part-type="species" reg="botanica">botanica</tp:taxon-name-part></tp:taxon-name></italic> based mainly on records from herbarium sheets in Allan Herbarium, Lincoln and Auckland Museum herbarium.</p></caption><graphic xmlns:xlink="http://www.w3.org/1999/xlink" xlink:href="zookeys-865-039-g007.jpg" position="float" orientation="portrait" xlink:type="simple" id="oo_319042.jpg"><uri content-type="original_file" xlink:type="simple">https://binary.pensoft.net/fig/319042</uri></graphic></fig></tp:treatment-sec><tp:treatment-sec sec-type="Flight period" id="SECID0EEFAG"><title>Flight period.</title><p>Adults have been found in the wild or emerged from wild-collected larvae or pupae in every month of the year in mid Canterbury, and the species is probably more or less continuously brooded here. All stages from early mines to adults can usually be found in the Christchurch Botanic Gardens, where the species is common amongst its host. Phenology in other parts of the range is unknown.</p></tp:treatment-sec><tp:treatment-sec sec-type="etymology" id="SECID0EJFAG"><title>Etymology.</title><p>The species name refers to the close association of this species with botany and botanists. It was discovered by a botanist (AE Esler) as a pressed larva in a botanical specimen of the host plant, and many further leaf-mines have now been found on herbarium sheets collected as part of botanical surveys. Its discovery by BHP as an adult in the type locality, Christchurch Botanic Gardens, completes the association.</p></tp:treatment-sec><tp:treatment-sec sec-type="conservation status" id="SECID0EOFAG"><title>Conservation status and potential management.</title><p><italic><tp:taxon-name><tp:taxon-name-part taxon-name-part-type="genus" reg="Sabulopteryx">Sabulopteryx</tp:taxon-name-part><tp:taxon-name-part taxon-name-part-type="species" reg="botanica">botanica</tp:taxon-name-part></tp:taxon-name></italic> was accorded ‘Nationally Vulnerable’ status in the latest review of the conservation status of New Zealand <tp:taxon-name><tp:taxon-name-part taxon-name-part-type="order">Lepidoptera</tp:taxon-name-part></tp:taxon-name>, where it was listed as <italic><tp:taxon-name><tp:taxon-name-part taxon-name-part-type="genus" reg="Caloptilia">Caloptilia</tp:taxon-name-part></tp:taxon-name></italic> sp. “<tp:taxon-name><tp:taxon-name-part taxon-name-part-type="genus" reg="Teucridium">Teucridium</tp:taxon-name-part></tp:taxon-name>” (<xref ref-type="bibr" rid="B15">Hoare et al. 2017</xref>). This ranks as the third most critical category assigned to extant species (after ‘Nationally Critical’ and ‘Nationally Endangered’), and was based on the rarity and declining status of the moth’s host plant. As noted above, survey for <italic><tp:taxon-name><tp:taxon-name-part taxon-name-part-type="genus" reg="Sabulopteryx">S.</tp:taxon-name-part><tp:taxon-name-part taxon-name-part-type="species" reg="botanica">botanica</tp:taxon-name-part></tp:taxon-name></italic> through most of the range of its host plant has been inadequate; most herbarium records of mines are over 25 years old (Fig. <xref ref-type="fig" rid="F7">19</xref>), and further field-work is needed to determine the moth’s current distribution. <italic><tp:taxon-name><tp:taxon-name-part taxon-name-part-type="genus" reg="Teucrium">Teucrium</tp:taxon-name-part><tp:taxon-name-part taxon-name-part-type="species" reg="parvifolium">parvifolium</tp:taxon-name-part></tp:taxon-name></italic> is an attractive, easily propagated and cultivated shrub that is tolerant of a wide range of conditions (<xref ref-type="bibr" rid="B25">NZPCN 2019</xref>), though relatively short-lived (P. Bellingham, pers. comm.). The moth appears to be thriving in situations where <italic><tp:taxon-name><tp:taxon-name-part taxon-name-part-type="genus" reg="Teucrium">T.</tp:taxon-name-part><tp:taxon-name-part taxon-name-part-type="species" reg="parvifolium">parvifolium</tp:taxon-name-part></tp:taxon-name></italic> has been planted around Christchurch, for example in the Botanical Gardens and in the native plantings maintained by botanist Carol Jensen at Kennedy’s Bush near Halswell Quarry. It should therefore be possible to boost the moth’s population substantially by encouraging the propagation and cultivation of the host plant, with due attention to appropriate sourcing and hygiene. This <!--PageBreak -->could be achieved in natural environments where the plant persists, as well as in public plantings and in suburban gardens.</p></tp:treatment-sec><tp:treatment-sec sec-type="Systematic placement: morphology" id="SECID0EAIAG"><title>Systematic placement: morphology.</title><p>The new species described here can be confidently placed in the <italic><tp:taxon-name><tp:taxon-name-part taxon-name-part-type="genus" reg="Gracillaria">Gracillaria</tp:taxon-name-part></tp:taxon-name></italic> group of genera (<tp:taxon-name><tp:taxon-name-part taxon-name-part-type="subfamily">Gracillariinae</tp:taxon-name-part></tp:taxon-name>) as defined by <xref ref-type="bibr" rid="B20">Kumata (1982)</xref>, based especially on the following characters: mid femur and tibia thickened beneath with rough scales; R1 of forewing arising near base of wing, with upper vein of cell weakened beyond branching point of R1; hindwing R2+3 very short and running parallel with and very close to apical part of Sc+R1; hindwing cell open between M2 and M3; male segments 7 and 8 weakly membranous, with coremata. The fol<!--PageBreak -->lowing genera belong to the <italic><tp:taxon-name><tp:taxon-name-part taxon-name-part-type="genus" reg="Gracillaria">Gracillaria</tp:taxon-name-part></tp:taxon-name></italic> group, based on <xref ref-type="bibr" rid="B20">Kumata (1982)</xref> and updates from subsequent authors (e.g., <xref ref-type="bibr" rid="B33">Triberti 1985</xref>, <xref ref-type="bibr" rid="B17">Huemer et al. 2016</xref>, <xref ref-type="bibr" rid="B29">Pereira et al. 2019</xref>): <italic><tp:taxon-name><tp:taxon-name-part taxon-name-part-type="genus" reg="Aspilapteryx">Aspilapteryx</tp:taxon-name-part></tp:taxon-name></italic>, <italic><tp:taxon-name><tp:taxon-name-part taxon-name-part-type="genus" reg="Caloptilia">Caloptilia</tp:taxon-name-part></tp:taxon-name></italic> Hübner, 1825, <italic><tp:taxon-name><tp:taxon-name-part taxon-name-part-type="genus" reg="Calybites">Calybites</tp:taxon-name-part></tp:taxon-name></italic> Hübner, 1822, <italic><tp:taxon-name><tp:taxon-name-part taxon-name-part-type="genus" reg="Ectropina">Ectropina</tp:taxon-name-part></tp:taxon-name></italic> Vári, 1961, <italic><tp:taxon-name><tp:taxon-name-part taxon-name-part-type="genus" reg="Eucalybites">Eucalybites</tp:taxon-name-part></tp:taxon-name></italic> Kumata, 1982, <italic><tp:taxon-name><tp:taxon-name-part taxon-name-part-type="genus" reg="Euspilapteryx">Euspilapteryx</tp:taxon-name-part></tp:taxon-name></italic> Stephens, 1835 (treated as a synonym of <italic><tp:taxon-name><tp:taxon-name-part taxon-name-part-type="genus" reg="Calybites">Calybites</tp:taxon-name-part></tp:taxon-name></italic> by <xref ref-type="bibr" rid="B20">Kumata (1982)</xref>), <italic><tp:taxon-name><tp:taxon-name-part taxon-name-part-type="genus" reg="Gracillaria">Gracillaria</tp:taxon-name-part></tp:taxon-name></italic> Haworth, 1828, <italic><tp:taxon-name><tp:taxon-name-part taxon-name-part-type="genus" reg="Mercantouria">Mercantouria</tp:taxon-name-part></tp:taxon-name></italic> Huemer, Lopez-Vaamonde &amp; Triberti, 2016, <italic><tp:taxon-name><tp:taxon-name-part taxon-name-part-type="genus" reg="Povolnya">Povolnya</tp:taxon-name-part></tp:taxon-name></italic> Kuznetzov, 1979, <italic><tp:taxon-name><tp:taxon-name-part taxon-name-part-type="genus" reg="Sabulopteryx">Sabulopteryx</tp:taxon-name-part></tp:taxon-name></italic> and <italic><tp:taxon-name><tp:taxon-name-part taxon-name-part-type="genus" reg="Vallissiana">Vallissiana</tp:taxon-name-part></tp:taxon-name></italic> Pereira &amp; Arévolo, 2019.</p><p>When first discovered as an adult by BHP in January 2013, and before detailed morphological examination, <italic><tp:taxon-name><tp:taxon-name-part taxon-name-part-type="genus" reg="Sabulopteryx">S.</tp:taxon-name-part><tp:taxon-name-part taxon-name-part-type="species" reg="botanica">botanica</tp:taxon-name-part></tp:taxon-name></italic> was tentatively considered to be a member of the genus <italic><tp:taxon-name><tp:taxon-name-part taxon-name-part-type="genus" reg="Caloptilia">Caloptilia</tp:taxon-name-part></tp:taxon-name></italic> (<xref ref-type="bibr" rid="B15">Hoare et al. 2017</xref>: see above). However, RJBH later noted its remarkable external similarity to some west Palaearctic gracillariids then placed in the genus <tp:taxon-name><tp:taxon-name-part taxon-name-part-type="genus" reg="Aspilapteryx">Aspilapteryx</tp:taxon-name-part> (<tp:taxon-name-part taxon-name-part-type="infraspecific-rank">subgenus</tp:taxon-name-part><tp:taxon-name-part taxon-name-part-type="subgenus" reg="Sabulopteryx">Sabulopteryx</tp:taxon-name-part>)</tp:taxon-name>, i.e. <italic><tp:taxon-name><tp:taxon-name-part taxon-name-part-type="genus" reg="Sabulopteryx">S.</tp:taxon-name-part><tp:taxon-name-part taxon-name-part-type="species" reg="limosella">limosella</tp:taxon-name-part></tp:taxon-name></italic> from central and southern Europe and <italic><tp:taxon-name><tp:taxon-name-part taxon-name-part-type="genus" reg="Sabulopteryx">S.</tp:taxon-name-part><tp:taxon-name-part taxon-name-part-type="species" reg="inquinata">inquinata</tp:taxon-name-part></tp:taxon-name></italic> from southern Europe, Turkey and Lebanon, which it closely resembles in size, wing shape and overall coloration. When describing <italic><tp:taxon-name><tp:taxon-name-part taxon-name-part-type="genus" reg="Sabulopteryx">Sabulopteryx</tp:taxon-name-part></tp:taxon-name></italic> as a new subgenus of <italic><tp:taxon-name><tp:taxon-name-part taxon-name-part-type="genus" reg="Aspilapteryx">Aspilapteryx</tp:taxon-name-part></tp:taxon-name></italic>, <xref ref-type="bibr" rid="B33">Triberti (1985)</xref> anticipated the possibility that it might deserve full genus status. In a recent molecular phylogeny, <xref ref-type="bibr" rid="B29">Pereira et al. (2019)</xref> found a 14 to 16% divergence in DNA barcodes between <italic><tp:taxon-name><tp:taxon-name-part taxon-name-part-type="genus" reg="Aspilapteryx">Aspilapteryx</tp:taxon-name-part></tp:taxon-name></italic> and <italic><tp:taxon-name><tp:taxon-name-part taxon-name-part-type="genus" reg="Sabulopteryx">Sabulopteryx</tp:taxon-name-part></tp:taxon-name></italic> species, and indicated that <italic><tp:taxon-name><tp:taxon-name-part taxon-name-part-type="genus" reg="Aspilapteryx">Aspilapteryx</tp:taxon-name-part></tp:taxon-name></italic> is polyphyletic if <italic><tp:taxon-name><tp:taxon-name-part taxon-name-part-type="genus" reg="Sabulopteryx">Sabulopteryx</tp:taxon-name-part></tp:taxon-name></italic> is included. Our analysis (see below) also retrieves <italic><tp:taxon-name><tp:taxon-name-part taxon-name-part-type="genus" reg="Aspilapteryx">Aspilapteryx</tp:taxon-name-part></tp:taxon-name></italic> and <italic><tp:taxon-name><tp:taxon-name-part taxon-name-part-type="genus" reg="Sabulopteryx">Sabulopteryx</tp:taxon-name-part></tp:taxon-name></italic> in separate lineages, so we accept the conclusions of <xref ref-type="bibr" rid="B29">Pereira et al. (2019)</xref> and treat <italic><tp:taxon-name><tp:taxon-name-part taxon-name-part-type="genus" reg="Sabulopteryx">Sabulopteryx</tp:taxon-name-part></tp:taxon-name></italic> as a genus.</p><p>As pointed out by <xref ref-type="bibr" rid="B17">Huemer et al. (2016)</xref>, morphological comparisons within the <italic><tp:taxon-name><tp:taxon-name-part taxon-name-part-type="genus" reg="Gracillaria">Gracillaria</tp:taxon-name-part></tp:taxon-name></italic> group are complicated by the apparently homoplasious distribution of character states amongst genera. Based largely on comparison with the descriptions and figures in <xref ref-type="bibr" rid="B35">Vári (1961)</xref>, <xref ref-type="bibr" rid="B20">Kumata (1982)</xref>, <xref ref-type="bibr" rid="B33">Triberti (1985)</xref>, <xref ref-type="bibr" rid="B17">Huemer et al. (2016)</xref> and <xref ref-type="bibr" rid="B29">Pereira et al. (2019)</xref>, the characters listed below in combination lend support for placing the New Zealand <italic><tp:taxon-name><tp:taxon-name-part taxon-name-part-type="genus" reg="Teucrium">Teucrium</tp:taxon-name-part></tp:taxon-name></italic>-miner in <italic><tp:taxon-name><tp:taxon-name-part taxon-name-part-type="genus" reg="Sabulopteryx">Sabulopteryx</tp:taxon-name-part></tp:taxon-name></italic>:</p><p>1. Male abdomen with coremata on both segment 7 and segment 8 (Fig. <xref ref-type="fig" rid="F3">6</xref>). This conforms with most genera of the <italic><tp:taxon-name><tp:taxon-name-part taxon-name-part-type="genus" reg="Gracillaria">Gracillaria</tp:taxon-name-part></tp:taxon-name></italic> group, including <italic><tp:taxon-name><tp:taxon-name-part taxon-name-part-type="genus" reg="Sabulopteryx">Sabulopteryx</tp:taxon-name-part></tp:taxon-name></italic> and <italic><tp:taxon-name><tp:taxon-name-part taxon-name-part-type="genus" reg="Mercantouria">Mercantouria</tp:taxon-name-part></tp:taxon-name></italic> (<xref ref-type="bibr" rid="B17">Huemer et al. 2016</xref>), but not with <italic><tp:taxon-name><tp:taxon-name-part taxon-name-part-type="genus" reg="Gracillaria">Gracillaria</tp:taxon-name-part></tp:taxon-name></italic> or <italic><tp:taxon-name><tp:taxon-name-part taxon-name-part-type="genus" reg="Aspilapteryx">Aspilapteryx</tp:taxon-name-part></tp:taxon-name></italic>, where there is only one pair of coremata (<xref ref-type="bibr" rid="B20">Kumata 1982</xref>; <xref ref-type="bibr" rid="B33">Triberti 1985</xref>), nor with <italic><tp:taxon-name><tp:taxon-name-part taxon-name-part-type="genus" reg="Vallissiana">Vallissiana</tp:taxon-name-part></tp:taxon-name></italic>, where there are no coremata (<xref ref-type="bibr" rid="B29">Pereira et al. 2019</xref>).</p><p>2. Outline of male valva (beyond sacculus) rounded, not angular, and lacking a ventro-apical lobe. In its rounded / oblong valva, <italic><tp:taxon-name><tp:taxon-name-part taxon-name-part-type="genus" reg="Sabulopteryx">S.</tp:taxon-name-part><tp:taxon-name-part taxon-name-part-type="species" reg="botanica">botanica</tp:taxon-name-part></tp:taxon-name></italic> resembles most genera of the <italic><tp:taxon-name><tp:taxon-name-part taxon-name-part-type="genus" reg="Gracillaria">Gracillaria</tp:taxon-name-part></tp:taxon-name></italic> group, but not <italic><tp:taxon-name><tp:taxon-name-part taxon-name-part-type="genus" reg="Mercantouria">Mercantouria</tp:taxon-name-part></tp:taxon-name></italic>, <italic><tp:taxon-name><tp:taxon-name-part taxon-name-part-type="genus" reg="Calybites">Calybites</tp:taxon-name-part></tp:taxon-name></italic> or <italic><tp:taxon-name><tp:taxon-name-part taxon-name-part-type="genus" reg="Euspilapteryx">Euspilapteryx</tp:taxon-name-part></tp:taxon-name></italic>, all of which have a distinctly angular valva (<xref ref-type="bibr" rid="B20">Kumata 1982</xref>; <xref ref-type="bibr" rid="B17">Huemer et al. 2016</xref>), nor <italic><tp:taxon-name><tp:taxon-name-part taxon-name-part-type="genus" reg="Aspilapteryx">Aspilapteryx</tp:taxon-name-part></tp:taxon-name></italic> or <italic><tp:taxon-name><tp:taxon-name-part taxon-name-part-type="genus" reg="Vallissiana">Vallissiana</tp:taxon-name-part></tp:taxon-name></italic>, both of which have a distinct ventro-apical lobe (<xref ref-type="bibr" rid="B29">Pereira et al. 2019</xref>).</p><p>3. Setae of valva confined to apical area, not extending into basal half. This character does not appear to have been commented on by previous authors: <italic><tp:taxon-name><tp:taxon-name-part taxon-name-part-type="genus" reg="Caloptilia">Caloptilia</tp:taxon-name-part></tp:taxon-name></italic>, <italic><tp:taxon-name><tp:taxon-name-part taxon-name-part-type="genus" reg="Gracillaria">Gracillaria</tp:taxon-name-part></tp:taxon-name></italic>, <italic><tp:taxon-name><tp:taxon-name-part taxon-name-part-type="genus" reg="Povolnya">Povolnya</tp:taxon-name-part></tp:taxon-name></italic> and <italic><tp:taxon-name><tp:taxon-name-part taxon-name-part-type="genus" reg="Calybites">Calybites</tp:taxon-name-part></tp:taxon-name></italic> all have the valva more extensively setose than the remaining genera of the <italic><tp:taxon-name><tp:taxon-name-part taxon-name-part-type="genus" reg="Gracillaria">Gracillaria</tp:taxon-name-part></tp:taxon-name></italic> group (including <italic><tp:taxon-name><tp:taxon-name-part taxon-name-part-type="genus" reg="Sabulopteryx">Sabulopteryx</tp:taxon-name-part></tp:taxon-name></italic>), perhaps as a result of the relative reduction of the (non-setose) sacculus in these four genera.</p><!--PageBreak --><p>4. Valva lacking stout peg-like or spine-like setae distally. This conforms with most genera of the <italic><tp:taxon-name><tp:taxon-name-part taxon-name-part-type="genus" reg="Gracillaria">Gracillaria</tp:taxon-name-part></tp:taxon-name></italic> group, including <italic><tp:taxon-name><tp:taxon-name-part taxon-name-part-type="genus" reg="Sabulopteryx">Sabulopteryx</tp:taxon-name-part></tp:taxon-name></italic>. Short, stout setae are present in the distal part of the valva in <italic><tp:taxon-name><tp:taxon-name-part taxon-name-part-type="genus" reg="Euspilapteryx">Euspilapteryx</tp:taxon-name-part></tp:taxon-name></italic> and on the ventrodistal margin in <italic><tp:taxon-name><tp:taxon-name-part taxon-name-part-type="genus" reg="Calybites">Calybites</tp:taxon-name-part></tp:taxon-name></italic> (<xref ref-type="bibr" rid="B20">Kumata 1982</xref>), and longer, spine-like setae in <italic><tp:taxon-name><tp:taxon-name-part taxon-name-part-type="genus" reg="Eucalybites">Eucalybites</tp:taxon-name-part></tp:taxon-name></italic> (<xref ref-type="bibr" rid="B20">Kumata 1982</xref>) and <italic><tp:taxon-name><tp:taxon-name-part taxon-name-part-type="genus" reg="Mercantouria">Mercantouria</tp:taxon-name-part></tp:taxon-name></italic> (<xref ref-type="bibr" rid="B17">Huemer et al. 2016</xref>).</p><p>5. Male phallus short and straight, without apical processes. The phallus of <italic><tp:taxon-name><tp:taxon-name-part taxon-name-part-type="genus" reg="Sabulopteryx">S.</tp:taxon-name-part><tp:taxon-name-part taxon-name-part-type="species" reg="botanica">botanica</tp:taxon-name-part></tp:taxon-name></italic> (Fig. <xref ref-type="fig" rid="F4">8</xref>) is similar to those of described species of <italic><tp:taxon-name><tp:taxon-name-part taxon-name-part-type="genus" reg="Caloptilia">Caloptilia</tp:taxon-name-part></tp:taxon-name></italic>, <italic><tp:taxon-name><tp:taxon-name-part taxon-name-part-type="genus" reg="Gracillaria">Gracillaria</tp:taxon-name-part></tp:taxon-name></italic>, <italic><tp:taxon-name><tp:taxon-name-part taxon-name-part-type="genus" reg="Povolnya">Povolnya</tp:taxon-name-part></tp:taxon-name></italic> and <italic><tp:taxon-name><tp:taxon-name-part taxon-name-part-type="genus" reg="Sabulopteryx">Sabulopteryx</tp:taxon-name-part></tp:taxon-name></italic>. It lacks the apical modifications found in <italic><tp:taxon-name><tp:taxon-name-part taxon-name-part-type="genus" reg="Eucalybites">Eucalybites</tp:taxon-name-part></tp:taxon-name></italic> (<xref ref-type="bibr" rid="B20">Kumata 1982</xref>: figs 47 B, C), <italic><tp:taxon-name><tp:taxon-name-part taxon-name-part-type="genus" reg="Euspilapteryx">Euspilapteryx</tp:taxon-name-part></tp:taxon-name></italic> and <italic><tp:taxon-name><tp:taxon-name-part taxon-name-part-type="genus" reg="Vallissiana">Vallissiana</tp:taxon-name-part></tp:taxon-name></italic> (<xref ref-type="bibr" rid="B29">Pereira et al. 2019</xref>: fig. 3F) and the rod-like apical sclerite of <italic><tp:taxon-name><tp:taxon-name-part taxon-name-part-type="genus" reg="Mercantouria">Mercantouria</tp:taxon-name-part></tp:taxon-name></italic> (<xref ref-type="bibr" rid="B17">Huemer et al. 2016</xref>: fig. 5). The phallus is long with a helical tip in <italic><tp:taxon-name><tp:taxon-name-part taxon-name-part-type="genus" reg="Aspilapteryx">Aspilapteryx</tp:taxon-name-part></tp:taxon-name></italic> (<xref ref-type="bibr" rid="B33">Triberti 1985</xref>; <xref ref-type="bibr" rid="B17">Huemer et al. 2016</xref>), very long and straight in <italic><tp:taxon-name><tp:taxon-name-part taxon-name-part-type="genus" reg="Calybites">Calybites</tp:taxon-name-part></tp:taxon-name></italic> (<xref ref-type="bibr" rid="B20">Kumata 1982</xref>), and curved or sinuous in <italic><tp:taxon-name><tp:taxon-name-part taxon-name-part-type="genus" reg="Ectropina">Ectropina</tp:taxon-name-part></tp:taxon-name></italic> (<xref ref-type="bibr" rid="B35">Vári 1961</xref>).</p><p>6. Female genitalia with two curved, spine-like signa (Fig. <xref ref-type="fig" rid="F4">9</xref>). This is typical of <italic><tp:taxon-name><tp:taxon-name-part taxon-name-part-type="genus" reg="Aspilapteryx">Aspilapteryx</tp:taxon-name-part></tp:taxon-name></italic> and <italic><tp:taxon-name><tp:taxon-name-part taxon-name-part-type="genus" reg="Sabulopteryx">Sabulopteryx</tp:taxon-name-part></tp:taxon-name></italic> (<xref ref-type="bibr" rid="B33">Triberti 1985</xref>), <italic><tp:taxon-name><tp:taxon-name-part taxon-name-part-type="genus" reg="Mercantouria">Mercantouria</tp:taxon-name-part></tp:taxon-name></italic> (<xref ref-type="bibr" rid="B17">Huemer et al. 2016</xref>), most <italic><tp:taxon-name><tp:taxon-name-part taxon-name-part-type="genus" reg="Caloptilia">Caloptilia</tp:taxon-name-part></tp:taxon-name></italic> and <italic><tp:taxon-name><tp:taxon-name-part taxon-name-part-type="genus" reg="Eucalybites">Eucalybites</tp:taxon-name-part></tp:taxon-name></italic> (<xref ref-type="bibr" rid="B20">Kumata 1982</xref>), but not of <italic><tp:taxon-name><tp:taxon-name-part taxon-name-part-type="genus" reg="Gracillaria">Gracillaria</tp:taxon-name-part></tp:taxon-name></italic>, <tp:taxon-name><tp:taxon-name-part taxon-name-part-type="genus" reg="Caloptilia">Caloptilia</tp:taxon-name-part><tp:taxon-name-part taxon-name-part-type="infraspecific-rank">subgenus</tp:taxon-name-part><tp:taxon-name-part taxon-name-part-type="subgenus" reg="Minyoptilia">Minyoptilia</tp:taxon-name-part></tp:taxon-name> Kumata, 1982, <italic><tp:taxon-name><tp:taxon-name-part taxon-name-part-type="genus" reg="Calybites">Calybites</tp:taxon-name-part></tp:taxon-name></italic>, <italic><tp:taxon-name><tp:taxon-name-part taxon-name-part-type="genus" reg="Ectropina">Ectropina</tp:taxon-name-part></tp:taxon-name></italic>, <italic><tp:taxon-name><tp:taxon-name-part taxon-name-part-type="genus" reg="Euspilapteryx">Euspilapteryx</tp:taxon-name-part></tp:taxon-name></italic>, or <italic><tp:taxon-name><tp:taxon-name-part taxon-name-part-type="genus" reg="Vallissiana">Vallissiana</tp:taxon-name-part></tp:taxon-name></italic>, in all of which there is only a single signum (<xref ref-type="bibr" rid="B35">Vári 1961</xref>; <xref ref-type="bibr" rid="B20">Kumata 1982</xref>; <xref ref-type="bibr" rid="B29">Pereira et al. 2019</xref>). <italic><tp:taxon-name><tp:taxon-name-part taxon-name-part-type="genus" reg="Povolnya">Povolnya</tp:taxon-name-part></tp:taxon-name></italic> has two signa, but these are short and stout (<xref ref-type="bibr" rid="B20">Kumata 1982</xref>).</p><p>7. Forewing brownish, without costal streak and with numerous irregularly arranged darker blotches (Figs <xref ref-type="fig" rid="F1">1</xref>, <xref ref-type="fig" rid="F2">2</xref>). This wing pattern accords with the description of <italic><tp:taxon-name><tp:taxon-name-part taxon-name-part-type="genus" reg="Sabulopteryx">Sabulopteryx</tp:taxon-name-part></tp:taxon-name></italic> by <xref ref-type="bibr" rid="B33">Triberti (1985)</xref>, and as noted above, there is a strong superficial resemblance between adults of <italic><tp:taxon-name><tp:taxon-name-part taxon-name-part-type="genus" reg="Sabulopteryx">S.</tp:taxon-name-part><tp:taxon-name-part taxon-name-part-type="species" reg="botanica">botanica</tp:taxon-name-part></tp:taxon-name></italic> and the two Palaearctic members of <italic><tp:taxon-name><tp:taxon-name-part taxon-name-part-type="genus" reg="Sabulopteryx">Sabulopteryx</tp:taxon-name-part></tp:taxon-name></italic>, <italic><tp:taxon-name><tp:taxon-name-part taxon-name-part-type="genus" reg="Sabulopteryx">S.</tp:taxon-name-part><tp:taxon-name-part taxon-name-part-type="species" reg="limosella">limosella</tp:taxon-name-part></tp:taxon-name></italic> and <italic><tp:taxon-name><tp:taxon-name-part taxon-name-part-type="genus" reg="Sabulopteryx">S.</tp:taxon-name-part><tp:taxon-name-part taxon-name-part-type="species" reg="inquinata">inquinata</tp:taxon-name-part></tp:taxon-name></italic>. No other member of the <italic><tp:taxon-name><tp:taxon-name-part taxon-name-part-type="genus" reg="Gracillaria">Gracillaria</tp:taxon-name-part></tp:taxon-name></italic> group closely approaches this wing pattern.</p><p>8. Host-plant genus <italic><tp:taxon-name><tp:taxon-name-part taxon-name-part-type="genus" reg="Teucrium">Teucrium</tp:taxon-name-part></tp:taxon-name></italic>. The hostplant genus is shared with <italic><tp:taxon-name><tp:taxon-name-part taxon-name-part-type="genus" reg="Sabulopteryx">S.</tp:taxon-name-part><tp:taxon-name-part taxon-name-part-type="species" reg="limosella">limosella</tp:taxon-name-part></tp:taxon-name></italic>, type species of <italic><tp:taxon-name><tp:taxon-name-part taxon-name-part-type="genus" reg="Sabulopteryx">Sabulopteryx</tp:taxon-name-part></tp:taxon-name></italic>, which mines in <italic><tp:taxon-name><tp:taxon-name-part taxon-name-part-type="genus" reg="Teucrium">Teucrium</tp:taxon-name-part><tp:taxon-name-part taxon-name-part-type="species" reg="chamaedrys">chamaedrys</tp:taxon-name-part></tp:taxon-name></italic> L. and <italic><tp:taxon-name><tp:taxon-name-part taxon-name-part-type="genus" reg="Teucrium">T.</tp:taxon-name-part><tp:taxon-name-part taxon-name-part-type="species" reg="montanum">montanum</tp:taxon-name-part></tp:taxon-name></italic> L. in xerothermic localities in central and southern Europe (<xref ref-type="bibr" rid="B33">Triberti 1985</xref>). The biology of the two species is also similar. No other gracillariid is known to mine in <italic><tp:taxon-name><tp:taxon-name-part taxon-name-part-type="genus" reg="Teucrium">Teucrium</tp:taxon-name-part></tp:taxon-name></italic> (<xref ref-type="bibr" rid="B8">De Prins and De Prins 2018</xref>).</p><p>In addition, the pupal exuviae of <italic><tp:taxon-name><tp:taxon-name-part taxon-name-part-type="genus" reg="Sabulopteryx">S.</tp:taxon-name-part><tp:taxon-name-part taxon-name-part-type="species" reg="botanica">botanica</tp:taxon-name-part></tp:taxon-name></italic> (Figs <xref ref-type="fig" rid="F4">10</xref>, <xref ref-type="fig" rid="F4">11</xref>) match the description and illustrations of the pupa of <italic><tp:taxon-name><tp:taxon-name-part taxon-name-part-type="genus" reg="Sabulopteryx">Sabulopteryx</tp:taxon-name-part><tp:taxon-name-part taxon-name-part-type="species" reg="limosella">limosella</tp:taxon-name-part></tp:taxon-name></italic> in the key to <tp:taxon-name><tp:taxon-name-part taxon-name-part-type="family">Gracillariidae</tp:taxon-name-part></tp:taxon-name> pupae by <xref ref-type="bibr" rid="B26">Patočka and Turčáni (2005</xref>: 75–76). The exuviae readily key out to <italic><tp:taxon-name><tp:taxon-name-part taxon-name-part-type="genus" reg="Aspilapteryx">Aspilapteryx</tp:taxon-name-part></tp:taxon-name></italic> in this key, but since the characters of <italic><tp:taxon-name><tp:taxon-name-part taxon-name-part-type="genus" reg="Aspilapteryx">Aspilapteryx</tp:taxon-name-part></tp:taxon-name></italic> were based only on <italic><tp:taxon-name><tp:taxon-name-part taxon-name-part-type="genus" reg="Sabulopteryx">S.</tp:taxon-name-part><tp:taxon-name-part taxon-name-part-type="species" reg="limosella">limosella</tp:taxon-name-part></tp:taxon-name></italic>, the name <italic><tp:taxon-name><tp:taxon-name-part taxon-name-part-type="genus" reg="Sabulopteryx">Sabulopteryx</tp:taxon-name-part></tp:taxon-name></italic> should be substituted. Characters of <italic><tp:taxon-name><tp:taxon-name-part taxon-name-part-type="genus" reg="Sabulopteryx">S.</tp:taxon-name-part><tp:taxon-name-part taxon-name-part-type="species" reg="botanica">botanica</tp:taxon-name-part></tp:taxon-name></italic> that lead in this key to <italic><tp:taxon-name><tp:taxon-name-part taxon-name-part-type="genus" reg="Sabulopteryx">Sabulopteryx</tp:taxon-name-part></tp:taxon-name></italic> are as follows: proboscis long, exceeding prothoracic femora; head without projection and rounded in lateral view; pronotum not disconnected on dorsomeson; frontal setae absent; A7 without longitudinal furrows ventrally; A10 with spine-like tubercles. From the description and illustrations in <xref ref-type="bibr" rid="B29">Pereira et al. (2019)</xref>, the pupa of <italic><tp:taxon-name><tp:taxon-name-part taxon-name-part-type="genus" reg="Vallissiana">Vallissiana</tp:taxon-name-part><tp:taxon-name-part taxon-name-part-type="species" reg="universitaria">universitaria</tp:taxon-name-part></tp:taxon-name></italic> Pereira &amp; Arévolo, 2019 shares most of these characters with <italic><tp:taxon-name><tp:taxon-name-part taxon-name-part-type="genus" reg="Sabulopteryx">Sabulopteryx</tp:taxon-name-part></tp:taxon-name></italic>.</p><!--PageBreak --><p><italic><tp:taxon-name><tp:taxon-name-part taxon-name-part-type="genus" reg="Sabulopteryx">Sabulopteryx</tp:taxon-name-part><tp:taxon-name-part taxon-name-part-type="species" reg="botanica">botanica</tp:taxon-name-part></tp:taxon-name></italic> differs strongly in some characters from its Palaearctic congeners. Neither of the other species has two large spine-like processes on the male valva (Fig. <xref ref-type="fig" rid="F4">7</xref>); in <italic><tp:taxon-name><tp:taxon-name-part taxon-name-part-type="genus" reg="Sabulopteryx">S.</tp:taxon-name-part><tp:taxon-name-part taxon-name-part-type="species" reg="limosella">limosella</tp:taxon-name-part></tp:taxon-name></italic> and <italic><tp:taxon-name><tp:taxon-name-part taxon-name-part-type="genus" reg="Sabulopteryx">S.</tp:taxon-name-part><tp:taxon-name-part taxon-name-part-type="species" reg="inquinata">inquinata</tp:taxon-name-part></tp:taxon-name></italic> the single process is on or near the valval costa (<xref ref-type="bibr" rid="B33">Triberti 1985</xref>: plate VI B, D); <italic><tp:taxon-name><tp:taxon-name-part taxon-name-part-type="genus" reg="Sabulopteryx">S.</tp:taxon-name-part><tp:taxon-name-part taxon-name-part-type="species" reg="botanica">botanica</tp:taxon-name-part></tp:taxon-name></italic> has the processes on the valval dorsum. The placement of the ostium in the female genitalia in <italic><tp:taxon-name><tp:taxon-name-part taxon-name-part-type="genus" reg="Sabulopteryx">S.</tp:taxon-name-part><tp:taxon-name-part taxon-name-part-type="species" reg="botanica">botanica</tp:taxon-name-part></tp:taxon-name></italic> (in the intersegmental membrane between S7 and S8, Fig. <xref ref-type="fig" rid="F4">9</xref>) is also atypical of <italic><tp:taxon-name><tp:taxon-name-part taxon-name-part-type="genus" reg="Sabulopteryx">Sabulopteryx</tp:taxon-name-part></tp:taxon-name></italic>: in the other species it is at the caudal edge of S7 (<xref ref-type="bibr" rid="B33">Triberti 1985</xref>). The invaginations of the intersegmental membrane either side of the ostium (Fig. <xref ref-type="fig" rid="F4">9</xref>) are apparently unique to <italic><tp:taxon-name><tp:taxon-name-part taxon-name-part-type="genus" reg="Sabulopteryx">S.</tp:taxon-name-part><tp:taxon-name-part taxon-name-part-type="species" reg="botanica">botanica</tp:taxon-name-part></tp:taxon-name></italic>. The male of <italic><tp:taxon-name><tp:taxon-name-part taxon-name-part-type="genus" reg="Sabulopteryx">S.</tp:taxon-name-part><tp:taxon-name-part taxon-name-part-type="species" reg="botanica">botanica</tp:taxon-name-part></tp:taxon-name></italic> has T8 in the form of a T-shaped sclerite (Fig. <xref ref-type="fig" rid="F3">6</xref>), as in genus <italic><tp:taxon-name><tp:taxon-name-part taxon-name-part-type="genus" reg="Aspilapteryx">Aspilapteryx</tp:taxon-name-part></tp:taxon-name></italic>. Given the morphological and molecular support (see below) indicating a close relationship between <italic><tp:taxon-name><tp:taxon-name-part taxon-name-part-type="genus" reg="Sabulopteryx">S.</tp:taxon-name-part><tp:taxon-name-part taxon-name-part-type="species" reg="botanica">botanica</tp:taxon-name-part></tp:taxon-name></italic> and the other species of <italic><tp:taxon-name><tp:taxon-name-part taxon-name-part-type="genus" reg="Sabulopteryx">Sabulopteryx</tp:taxon-name-part></tp:taxon-name></italic>, these anomalous characters are tentatively considered autapomorphic.</p></tp:treatment-sec><tp:treatment-sec sec-type="Systematic placement: molecular phylogenetics" id="SECID0EYMBG"><title>Systematic placement: molecular phylogenetics.</title><p>Our molecular analysis, based as it is on a single gene, in no way supplants the much more substantial analysis by <xref ref-type="bibr" rid="B18">Kawahara et al. (2017)</xref>, but those authors did not include <italic><tp:taxon-name><tp:taxon-name-part taxon-name-part-type="genus" reg="Sabulopteryx">Sabulopteryx</tp:taxon-name-part></tp:taxon-name></italic> (or <italic><tp:taxon-name><tp:taxon-name-part taxon-name-part-type="genus" reg="Aspilapteryx">Aspilapteryx</tp:taxon-name-part></tp:taxon-name></italic>) in their phylogeny. Our analysis (Fig. <xref ref-type="fig" rid="F8">20</xref>) provides provisional molecular support for the placement of <italic><tp:taxon-name><tp:taxon-name-part taxon-name-part-type="genus" reg="Aspilapteryx">Aspilapteryx</tp:taxon-name-part></tp:taxon-name></italic> and <italic><tp:taxon-name><tp:taxon-name-part taxon-name-part-type="genus" reg="Sabulopteryx">Sabulopteryx</tp:taxon-name-part></tp:taxon-name></italic> in <tp:taxon-name><tp:taxon-name-part taxon-name-part-type="subfamily">Gracillariinae</tp:taxon-name-part></tp:taxon-name> as suggested by the studies of <xref ref-type="bibr" rid="B21">Kumata (1995)</xref>, <xref ref-type="bibr" rid="B17">Huemer et al. (2016)</xref> and <xref ref-type="bibr" rid="B18">Kawahara et al. (2017)</xref>, and for the placement of <italic><tp:taxon-name><tp:taxon-name-part taxon-name-part-type="genus" reg="Sabulopteryx">S.</tp:taxon-name-part><tp:taxon-name-part taxon-name-part-type="species" reg="botanica">botanica</tp:taxon-name-part></tp:taxon-name></italic> in <italic><tp:taxon-name><tp:taxon-name-part taxon-name-part-type="genus" reg="Sabulopteryx">Sabulopteryx</tp:taxon-name-part></tp:taxon-name></italic>, as indicated above from the morphological comparisons.</p><fig id="F8" position="float" orientation="portrait"><object-id xmlns:xlink="http://www.w3.org/1999/xlink" content-type="doi" xlink:type="simple">10.3897/zookeys.865.34265.figure20</object-id><object-id xmlns:xlink="http://www.w3.org/1999/xlink" content-type="arpha" xlink:type="simple">cdbaa2f8-1b29-439d-9784-41ae7407a36a</object-id><label>Figure 20.</label><caption><p>Bayesian consensus phylogeny reconstructed from the <abbrev xmlns:xlink="http://www.w3.org/1999/xlink" xlink:title="cytochrome c oxidase subunit I" xlink:type="simple">COI</abbrev> gene. Numbers above branches represent posterior probabilities. Branch lengths are drawn proportional to the estimated number of substitutions per site, following the scale bar. The tree is rooted with <italic><tp:taxon-name><tp:taxon-name-part taxon-name-part-type="genus" reg="Anthophila">Anthophila</tp:taxon-name-part><tp:taxon-name-part taxon-name-part-type="species" reg="fabriciana">fabriciana</tp:taxon-name-part></tp:taxon-name></italic> (<tp:taxon-name><tp:taxon-name-part taxon-name-part-type="family">Choreutidae</tp:taxon-name-part></tp:taxon-name>).</p></caption><graphic xmlns:xlink="http://www.w3.org/1999/xlink" xlink:href="zookeys-865-039-g008.jpg" position="float" orientation="portrait" xlink:type="simple" id="oo_319043.jpg"><uri content-type="original_file" xlink:type="simple">https://binary.pensoft.net/fig/319043</uri></graphic></fig><p>Despite being only estimated from a single gene, many of the nodes in the phylogeny received posterior probability support values greater than 0.75. Three of the eight subfamilies recovered as monophyletic by <xref ref-type="bibr" rid="B18">Kawahara et al. (2017)</xref> are also recovered here, i.e. <tp:taxon-name><tp:taxon-name-part taxon-name-part-type="subfamily">Gracillariinae</tp:taxon-name-part></tp:taxon-name> (<italic><tp:taxon-name><tp:taxon-name-part taxon-name-part-type="genus" reg="Caloptilia">Caloptilia</tp:taxon-name-part></tp:taxon-name></italic> to <italic><tp:taxon-name><tp:taxon-name-part taxon-name-part-type="genus" reg="Mercantouria">Mercantouria</tp:taxon-name-part></tp:taxon-name></italic>, posterior probability 0.75, Fig. <xref ref-type="fig" rid="F8">20</xref>), <tp:taxon-name><tp:taxon-name-part taxon-name-part-type="subfamily">Acrocercopinae</tp:taxon-name-part></tp:taxon-name> (<italic><tp:taxon-name><tp:taxon-name-part taxon-name-part-type="genus" reg="Spulerina">Spulerina</tp:taxon-name-part></tp:taxon-name></italic> to <italic><tp:taxon-name><tp:taxon-name-part taxon-name-part-type="genus" reg="Artifodina">Artifodina</tp:taxon-name-part></tp:taxon-name></italic>, posterior probability 0.53, Fig. <xref ref-type="fig" rid="F8">20</xref>), and <tp:taxon-name><tp:taxon-name-part taxon-name-part-type="subfamily">Parornichinae</tp:taxon-name-part></tp:taxon-name> (<italic><tp:taxon-name><tp:taxon-name-part taxon-name-part-type="genus" reg="Parornix">Parornix</tp:taxon-name-part></tp:taxon-name></italic> to <italic><tp:taxon-name><tp:taxon-name-part taxon-name-part-type="genus" reg="Callisto">Callisto</tp:taxon-name-part></tp:taxon-name></italic>, posterior probability 0.68, Fig. <xref ref-type="fig" rid="F8">20</xref>). Only a single representative each of <tp:taxon-name><tp:taxon-name-part taxon-name-part-type="subfamily">Marmarinae</tp:taxon-name-part></tp:taxon-name> (<italic><tp:taxon-name><tp:taxon-name-part taxon-name-part-type="genus" reg="Marmara">Marmara</tp:taxon-name-part><tp:taxon-name-part taxon-name-part-type="species" reg="serotinella">serotinella</tp:taxon-name-part></tp:taxon-name></italic> Busck, 1915), <tp:taxon-name><tp:taxon-name-part taxon-name-part-type="subfamily">Phyllocnistinae</tp:taxon-name-part></tp:taxon-name> (<italic><tp:taxon-name><tp:taxon-name-part taxon-name-part-type="genus" reg="Phyllocnistis">Phyllocnistis</tp:taxon-name-part><tp:taxon-name-part taxon-name-part-type="species" reg="ramulicola">ramulicola</tp:taxon-name-part></tp:taxon-name></italic> Langmaid &amp; Corley, 2007) and <tp:taxon-name><tp:taxon-name-part taxon-name-part-type="subfamily">Oecophyllembiinae</tp:taxon-name-part></tp:taxon-name> (<italic><tp:taxon-name><tp:taxon-name-part taxon-name-part-type="genus" reg="Eumetriochroa">Eumetriochroa</tp:taxon-name-part><tp:taxon-name-part taxon-name-part-type="species" reg="hederae">hederae</tp:taxon-name-part></tp:taxon-name></italic> Kumata, 1998) was included. <tp:taxon-name><tp:taxon-name-part taxon-name-part-type="subfamily">Lithocolletinae</tp:taxon-name-part></tp:taxon-name> (<italic><tp:taxon-name><tp:taxon-name-part taxon-name-part-type="genus" reg="Macrosaccus">Macrosaccus</tp:taxon-name-part></tp:taxon-name></italic>, <italic><tp:taxon-name><tp:taxon-name-part taxon-name-part-type="genus" reg="Cameraria">Cameraria</tp:taxon-name-part></tp:taxon-name></italic>, <italic><tp:taxon-name><tp:taxon-name-part taxon-name-part-type="genus" reg="Phyllonorycter">Phyllonorycter</tp:taxon-name-part></tp:taxon-name></italic>) were recovered as paraphyletic with respect to <tp:taxon-name><tp:taxon-name-part taxon-name-part-type="subfamily">Marmarinae</tp:taxon-name-part></tp:taxon-name>, while <tp:taxon-name><tp:taxon-name-part taxon-name-part-type="subfamily">Ornixolinae</tp:taxon-name-part></tp:taxon-name> (<italic><tp:taxon-name><tp:taxon-name-part taxon-name-part-type="genus" reg="Parectopa">Parectopa</tp:taxon-name-part></tp:taxon-name></italic>, <italic><tp:taxon-name><tp:taxon-name-part taxon-name-part-type="genus" reg="Chileoptila">Chileoptila</tp:taxon-name-part></tp:taxon-name></italic>, <italic><tp:taxon-name><tp:taxon-name-part taxon-name-part-type="genus" reg="Micrurapteryx">Micrurapteryx</tp:taxon-name-part></tp:taxon-name></italic>) appeared paraphyletic with respect to <tp:taxon-name><tp:taxon-name-part taxon-name-part-type="subfamily">Oecophyllembiinae</tp:taxon-name-part></tp:taxon-name> + <tp:taxon-name><tp:taxon-name-part taxon-name-part-type="subfamily">Phyllocnistinae</tp:taxon-name-part></tp:taxon-name>.</p><p>The inconsistencies in our cladogram with respect to <xref ref-type="bibr" rid="B18">Kawahara et al. (2017)</xref> are to be expected from a single-gene tree, and suggest the limitations of the current analysis with respect to deeper nodes of the phylogeny. Similarly, there are some inconsistencies with the tree recovered by <xref ref-type="bibr" rid="B17">Huemer et al. (2016)</xref>, but again these are to be expected and do not undermine the evidence for a close relationship between <italic><tp:taxon-name><tp:taxon-name-part taxon-name-part-type="genus" reg="Sabulopteryx">Sabulopteryx</tp:taxon-name-part><tp:taxon-name-part taxon-name-part-type="species" reg="botanica">botanica</tp:taxon-name-part></tp:taxon-name></italic> and <italic><tp:taxon-name><tp:taxon-name-part taxon-name-part-type="genus" reg="Sabulopteryx">S.</tp:taxon-name-part><tp:taxon-name-part taxon-name-part-type="species" reg="limosella">limosella</tp:taxon-name-part></tp:taxon-name></italic> + <italic><tp:taxon-name><tp:taxon-name-part taxon-name-part-type="genus" reg="Sabulopteryx">S.</tp:taxon-name-part><tp:taxon-name-part taxon-name-part-type="species" reg="inquinata">inquinata</tp:taxon-name-part></tp:taxon-name></italic> based on <abbrev xmlns:xlink="http://www.w3.org/1999/xlink" xlink:title="cytochrome c oxidase subunit I" xlink:type="simple">COI</abbrev>, morphology and biology.</p><p>The molecular phylogeny supports the treatment of <italic><tp:taxon-name><tp:taxon-name-part taxon-name-part-type="genus" reg="Aspilapteryx">Aspilapteryx</tp:taxon-name-part></tp:taxon-name></italic> and <italic><tp:taxon-name><tp:taxon-name-part taxon-name-part-type="genus" reg="Sabulopteryx">Sabulopteryx</tp:taxon-name-part></tp:taxon-name></italic> as separate genera (Fig. <xref ref-type="fig" rid="F8">20</xref>), as proposed by <xref ref-type="bibr" rid="B29">Pereira et al. (2019)</xref>. The two clades are supported as monophyletic with posterior probabilities of 1 and 0.96 respectively. Though the two clades are separated by two nodes that are only weakly supported (0.51 and 0.65 posterior probabilities, Fig. <xref ref-type="fig" rid="F8">20</xref>), we consider the evidence from the <!--PageBreak -->two independent analyses coupled with the differences in morphology and biology outlined by <xref ref-type="bibr" rid="B33">Triberti (1985)</xref> and <xref ref-type="bibr" rid="B29">Pereira et al. (2019)</xref> as sufficient to warrant full genus status for <italic><tp:taxon-name><tp:taxon-name-part taxon-name-part-type="genus" reg="Sabulopteryx">Sabulopteryx</tp:taxon-name-part></tp:taxon-name></italic>.</p></tp:treatment-sec><tp:treatment-sec sec-type="remarks" id="SECID0EYYBG"><title>Remarks.</title><p><xref ref-type="bibr" rid="B22">Lees et al. (2011)</xref> nicely demonstrated the importance of herbarium specimens as a source of information on insect-plant interactions. They searched herbaria for preserved mines of the horse-chestnut leaf miner <italic><tp:taxon-name><tp:taxon-name-part taxon-name-part-type="genus" reg="Cameraria">Cameraria</tp:taxon-name-part><tp:taxon-name-part taxon-name-part-type="species" reg="ohridella">ohridella</tp:taxon-name-part></tp:taxon-name></italic> Deschka <!--PageBreak -->&amp; Dimić, 1986 (<tp:taxon-name><tp:taxon-name-part taxon-name-part-type="family">Gracillariidae</tp:taxon-name-part></tp:taxon-name>: <tp:taxon-name><tp:taxon-name-part taxon-name-part-type="subfamily">Lithocolletinae</tp:taxon-name-part></tp:taxon-name>), which has recently become invasive throughout Europe, in spite of remaining undetected by entomologists until 1984. From these pressed mines and the larval remains they contained, they were able to document the historical presence of this species in the native range of its host (<italic><tp:taxon-name><tp:taxon-name-part taxon-name-part-type="genus" reg="Aesculus">Aesculus</tp:taxon-name-part><tp:taxon-name-part taxon-name-part-type="species" reg="hippocastanum">hippocastanum</tp:taxon-name-part></tp:taxon-name></italic> L.) back to 1879, as well as revealing past outbreaks of the moth and novel haplotypes.</p><p>Similarly, study of herbarium material (e.g., Fig. <xref ref-type="fig" rid="F1">1</xref>), in addition to alerting entomologists to the existence of <italic><tp:taxon-name><tp:taxon-name-part taxon-name-part-type="genus" reg="Sabulopteryx">Sabulopteryx</tp:taxon-name-part><tp:taxon-name-part taxon-name-part-type="species" reg="botanica">botanica</tp:taxon-name-part></tp:taxon-name></italic>, has produced many historical records of the moth. It has greatly helped our knowledge of the distribution and also provided a parasitoid record (see above). The mines are not difficult to find on herbarium sheets, though sometimes magnification is required to scan for the earliest stages. Of 159 herbarium sheets examined in Auckland and Lincoln, 32 (20%) had at least one leaf-mine of <italic><tp:taxon-name><tp:taxon-name-part taxon-name-part-type="genus" reg="Sabulopteryx">S.</tp:taxon-name-part><tp:taxon-name-part taxon-name-part-type="species" reg="botanica">botanica</tp:taxon-name-part></tp:taxon-name></italic>. The oldest specimen so far found was a single early mine in a leaf from the Cheeseman collection in the Auckland Museum (AK7584): this was collected at Foxhill near Wakefield NN in January 1882. The plant specimen has been annotated appropriately in the Auckland Museum database and the mined leaf is now arrowed on the sheet (E. Cameron, pers. comm.). These old records of the moth also help to confirm that it is an endemic species on its natural host plant and not a recent adventive that has switched to <italic><tp:taxon-name><tp:taxon-name-part taxon-name-part-type="genus" reg="Teucrium">T.</tp:taxon-name-part><tp:taxon-name-part taxon-name-part-type="species" reg="parvifolium">parvifolium</tp:taxon-name-part></tp:taxon-name></italic> from an introduced <italic><tp:taxon-name><tp:taxon-name-part taxon-name-part-type="genus" reg="Teucrium">Teucrium</tp:taxon-name-part></tp:taxon-name></italic> species. To check this assumption further, RJBH examined all New Zealand specimens of introduced species of <italic><tp:taxon-name><tp:taxon-name-part taxon-name-part-type="genus" reg="Teucrium">Teucrium</tp:taxon-name-part></tp:taxon-name></italic> (including cultivated species) in the Allan Herbarium in June 2018, and found no evidence of any mines or cocoons. The following species were examined: <italic><tp:taxon-name><tp:taxon-name-part taxon-name-part-type="genus" reg="Teucrium">Teucrium</tp:taxon-name-part><tp:taxon-name-part taxon-name-part-type="species" reg="betonicum">betonicum</tp:taxon-name-part></tp:taxon-name></italic> L’Hér., <italic><tp:taxon-name><tp:taxon-name-part taxon-name-part-type="genus" reg="Teucrium">T.</tp:taxon-name-part><tp:taxon-name-part taxon-name-part-type="species" reg="chamaedrys">chamaedrys</tp:taxon-name-part></tp:taxon-name></italic>, <italic><tp:taxon-name><tp:taxon-name-part taxon-name-part-type="genus" reg="Teucrium">T.</tp:taxon-name-part><tp:taxon-name-part taxon-name-part-type="species" reg="flavum">flavum</tp:taxon-name-part></tp:taxon-name></italic> L., <italic><tp:taxon-name><tp:taxon-name-part taxon-name-part-type="genus" reg="Teucrium">T.</tp:taxon-name-part><tp:taxon-name-part taxon-name-part-type="species" reg="fruticans">fruticans</tp:taxon-name-part></tp:taxon-name></italic> L., <italic><tp:taxon-name><tp:taxon-name-part taxon-name-part-type="genus" reg="Teucrium">T.</tp:taxon-name-part><tp:taxon-name-part taxon-name-part-type="species" reg="hircanicum">hircanicum</tp:taxon-name-part></tp:taxon-name></italic> L., <italic><tp:taxon-name><tp:taxon-name-part taxon-name-part-type="genus" reg="Teucrium">T.</tp:taxon-name-part><tp:taxon-name-part taxon-name-part-type="species" reg="polium">polium</tp:taxon-name-part></tp:taxon-name></italic> L., <italic><tp:taxon-name><tp:taxon-name-part taxon-name-part-type="genus" reg="Teucrium">T.</tp:taxon-name-part><tp:taxon-name-part taxon-name-part-type="species" reg="pseudochamaepitys">pseudochamaepitys</tp:taxon-name-part></tp:taxon-name></italic> L. and <italic><tp:taxon-name><tp:taxon-name-part taxon-name-part-type="genus" reg="Teucrium">T.</tp:taxon-name-part><tp:taxon-name-part taxon-name-part-type="species" reg="scorodonia">scorodonia</tp:taxon-name-part></tp:taxon-name></italic> L. Of these, probably only <italic><tp:taxon-name><tp:taxon-name-part taxon-name-part-type="genus" reg="Teucrium">Teucrium</tp:taxon-name-part><tp:taxon-name-part taxon-name-part-type="species" reg="hircanicum">hircanicum</tp:taxon-name-part></tp:taxon-name></italic> and <italic><tp:taxon-name><tp:taxon-name-part taxon-name-part-type="genus" reg="Teucrium">T.</tp:taxon-name-part><tp:taxon-name-part taxon-name-part-type="species" reg="scorodonia">scorodonia</tp:taxon-name-part></tp:taxon-name></italic> are established in the wild in New Zealand (<xref ref-type="bibr" rid="B25">NZPCN 2019</xref>).</p></tp:treatment-sec><tp:treatment-sec><!--Section generated to contain objects referenced in tp:taxon-treatment.--><fig id="F1" position="float" orientation="portrait"><object-id xmlns:xlink="http://www.w3.org/1999/xlink" content-type="doi" xlink:type="simple">10.3897/zookeys.865.34265.figure1</object-id><object-id xmlns:xlink="http://www.w3.org/1999/xlink" content-type="arpha" xlink:type="simple">bcdb4513-5442-44d5-974e-5d93de88e83a</object-id><label>Figure 1.</label><caption><p><italic><tp:taxon-name><tp:taxon-name-part taxon-name-part-type="genus" reg="Teucrium">Teucrium</tp:taxon-name-part><tp:taxon-name-part taxon-name-part-type="species" reg="parvifolium">parvifolium</tp:taxon-name-part></tp:taxon-name></italic>. The specimen from Awahuri Reserve, Feilding, collected by AE Esler on 23 Dec 1961, on which the first mine of <italic><tp:taxon-name><tp:taxon-name-part taxon-name-part-type="genus" reg="Sabulopteryx">Sabulopteryx</tp:taxon-name-part><tp:taxon-name-part taxon-name-part-type="species" reg="botanica">botanica</tp:taxon-name-part></tp:taxon-name></italic> was detected (Auckland Museum <ext-link xmlns:xlink="http://www.w3.org/1999/xlink" ext-link-type="gen" xlink:href="AK362379" xlink:type="simple">AK362379</ext-link>). Photograph courtesy of Ewen Cameron, Auckland Museum herbarium: the sheet label has been enlarged in this reproduction relative to the specimen.</p></caption><graphic xmlns:xlink="http://www.w3.org/1999/xlink" xlink:href="zookeys-865-039-g001.jpg" position="float" orientation="portrait" xlink:type="simple" id="oo_319036.jpg"><uri content-type="original_file" xlink:type="simple">https://binary.pensoft.net/fig/319036</uri></graphic></fig></tp:treatment-sec><ref-list><ref id="B33"><mixed-citation xmlns:xlink="http://www.w3.org/1999/xlink" xlink:type="simple"><person-group><name name-style="western"><surname>Triberti</surname><given-names>P</given-names></name></person-group> (<year>1985</year>) A revision of the genus <italic><tp:taxon-name><tp:taxon-name-part taxon-name-part-type="genus">Aspilapteryx</tp:taxon-name-part></tp:taxon-name></italic> Spuler (<tp:taxon-name><tp:taxon-name-part taxon-name-part-type="order">Lepidoptera</tp:taxon-name-part></tp:taxon-name>, <tp:taxon-name><tp:taxon-name-part taxon-name-part-type="family">Gracillariidae</tp:taxon-name-part></tp:taxon-name>). Zeitschrift der Arbeitsgemeinschaft Österreichischer Entomologen 37(1/2): 1–16.</mixed-citation></ref><ref id="B31"><mixed-citation xmlns:xlink="http://www.w3.org/1999/xlink" xlink:type="simple"><person-group><name name-style="western"><surname>Salmaki</surname><given-names>Y</given-names></name><name name-style="western"><surname>Kattari</surname><given-names>S</given-names></name><name name-style="western"><surname>Heubl</surname><given-names>G</given-names></name><name name-style="western"><surname>Bräuchler</surname><given-names>C</given-names></name></person-group> (<year>2016</year>) <article-title>Phylogeny of non-monophyeltic <italic><tp:taxon-name><tp:taxon-name-part taxon-name-part-type="genus">Teucrium</tp:taxon-name-part></tp:taxon-name></italic> (<tp:taxon-name><tp:taxon-name-part taxon-name-part-type="family">Lamiaceae</tp:taxon-name-part></tp:taxon-name>: <tp:taxon-name><tp:taxon-name-part taxon-name-part-type="subfamily">Ajugoideae</tp:taxon-name-part></tp:taxon-name>): Implications for character evolution and taxonomy.</article-title><source>Taxon</source><volume>65</volume>(<issue>4</issue>): <fpage>805</fpage>–<lpage>822</lpage>. <ext-link xlink:type="simple" ext-link-type="doi" xlink:href="10.12705/654.8">https://doi.org/10.12705/654.8</ext-link></mixed-citation></ref><ref id="B7"><mixed-citation xmlns:xlink="http://www.w3.org/1999/xlink" xlink:type="simple"><person-group><name name-style="western"><surname>De Lange</surname><given-names>PJ</given-names></name><name name-style="western"><surname>Rolfe</surname><given-names>JR</given-names></name><name name-style="western"><surname>Barkla</surname><given-names>JW</given-names></name><name name-style="western"><surname>Courtney</surname><given-names>SP</given-names></name><name name-style="western"><surname>Champion</surname><given-names>PD</given-names></name><name name-style="western"><surname>Perrie</surname><given-names>LR</given-names></name><name name-style="western"><surname>Beadel</surname><given-names>SM</given-names></name><name name-style="western"><surname>Ford</surname><given-names>KA</given-names></name><name name-style="western"><surname>Breitwieser</surname><given-names>I</given-names></name><name name-style="western"><surname>Schönberger</surname><given-names>I</given-names></name><name name-style="western"><surname>Hindmarsh-Walls</surname><given-names>R</given-names></name><name name-style="western"><surname>Heenan</surname><given-names>PB</given-names></name><name name-style="western"><surname>Ladley</surname><given-names>K</given-names></name></person-group> (<year>2018</year>) Conservation status of New Zealand indigenous vascular plants, 2017. New Zealand Threat Classification Series 22. Department of Conservation, 82 pp.</mixed-citation></ref><ref id="B25"><mixed-citation xmlns:xlink="http://www.w3.org/1999/xlink" xlink:type="simple"><institution xlink:type="simple">NZPCN</institution> (<year>2019</year>) New Zealand Plant Conservation Network website. <ext-link xlink:type="simple" ext-link-type="uri" xlink:href="http://www.nzpcn.org.nz">http://www.nzpcn.org.nz</ext-link> [Accessed April 2019]</mixed-citation></ref><ref id="B24"><mixed-citation xmlns:xlink="http://www.w3.org/1999/xlink" xlink:type="simple"><person-group><name name-style="western"><surname>Noyes</surname><given-names>J</given-names></name></person-group> (<year>2018</year>) Universal <tp:taxon-name><tp:taxon-name-part taxon-name-part-type="superfamily">Chalcidoidea</tp:taxon-name-part></tp:taxon-name> Database. <ext-link xlink:type="simple" ext-link-type="uri" xlink:href="http://www.nhm.ac.uk/our-science/data/chalcidoids/database/">http://www.nhm.ac.uk/our-science/data/chalcidoids/database/</ext-link> [Accessed August 2018]</mixed-citation></ref><ref id="B8"><mixed-citation xmlns:xlink="http://www.w3.org/1999/xlink" xlink:type="simple"><person-group><name name-style="western"><surname>De Prins</surname><given-names>J</given-names></name><name name-style="western"><surname>De Prins</surname><given-names>W</given-names></name></person-group> (<year>2018</year>) Global taxonomic database of <tp:taxon-name><tp:taxon-name-part taxon-name-part-type="family">Gracillariidae</tp:taxon-name-part></tp:taxon-name>. <ext-link xlink:type="simple" ext-link-type="uri" xlink:href="http://www.gracillariidae.net/">http://www.gracillariidae.net/</ext-link> [Accessed June 2018]</mixed-citation></ref><ref id="B2"><mixed-citation xmlns:xlink="http://www.w3.org/1999/xlink" xlink:type="simple"><person-group><name name-style="western"><surname>Austin</surname><given-names>AD</given-names></name><name name-style="western"><surname>Dangerfield</surname><given-names>PC</given-names></name></person-group> (<year>1992</year>) <article-title>Synopsis of Australasian <tp:taxon-name><tp:taxon-name-part taxon-name-part-type="subfamily">Microgastrinae</tp:taxon-name-part></tp:taxon-name> (<tp:taxon-name><tp:taxon-name-part taxon-name-part-type="order">Hymenoptera</tp:taxon-name-part></tp:taxon-name>: <tp:taxon-name><tp:taxon-name-part taxon-name-part-type="family">Braconidae</tp:taxon-name-part></tp:taxon-name>), with a key to genera, and description of new taxa.</article-title><source>Invertebrate Taxonomy</source><volume>6</volume>: <fpage>1</fpage>–<lpage>76</lpage>. <ext-link xlink:type="simple" ext-link-type="doi" xlink:href="10.1071/IT9920001">https://doi.org/10.1071/IT9920001</ext-link></mixed-citation></ref><ref id="B15"><mixed-citation xmlns:xlink="http://www.w3.org/1999/xlink" xlink:type="simple"><person-group><name name-style="western"><surname>Hoare</surname><given-names>RJB</given-names></name><name name-style="western"><surname>Dugdale</surname><given-names>JS</given-names></name><name name-style="western"><surname>Edwards</surname><given-names>ED</given-names></name><name name-style="western"><surname>Gibbs</surname><given-names>GW</given-names></name><name name-style="western"><surname>Patrick</surname><given-names>BH</given-names></name><name name-style="western"><surname>Hitchmough</surname><given-names>RA</given-names></name><name name-style="western"><surname>Rolfe</surname><given-names>JR</given-names></name></person-group> (<year>2017</year>) Conservation status of New Zealand butterflies and moths (<tp:taxon-name><tp:taxon-name-part taxon-name-part-type="order">Lepidoptera</tp:taxon-name-part></tp:taxon-name>), 2015. New Zealand Threat Classification Series 20. Department of Conservation, 13 pp.</mixed-citation></ref><ref id="B20"><mixed-citation xmlns:xlink="http://www.w3.org/1999/xlink" xlink:type="simple"><person-group><name name-style="western"><surname>Kumata</surname><given-names>T</given-names></name></person-group> (<year>1982</year>) <article-title>A taxonomic revision of the <italic><tp:taxon-name><tp:taxon-name-part taxon-name-part-type="genus">Gracillaria</tp:taxon-name-part></tp:taxon-name></italic> group occurring in Japan (<tp:taxon-name><tp:taxon-name-part taxon-name-part-type="order">Lepidoptera</tp:taxon-name-part></tp:taxon-name>: <tp:taxon-name><tp:taxon-name-part taxon-name-part-type="family">Gracillariidae</tp:taxon-name-part></tp:taxon-name>).</article-title><source><tp:taxon-name><tp:taxon-name-part taxon-name-part-type="class">Insecta</tp:taxon-name-part></tp:taxon-name> Matsumurana new series</source><volume>26</volume>: <fpage>1</fpage>–<lpage>186</lpage>.</mixed-citation></ref><ref id="B17"><mixed-citation xmlns:xlink="http://www.w3.org/1999/xlink" xlink:type="simple"><person-group><name name-style="western"><surname>Huemer</surname><given-names>P</given-names></name><name name-style="western"><surname>Lopez-Vaamonde</surname><given-names>C</given-names></name><name name-style="western"><surname>Triberti</surname><given-names>P</given-names></name></person-group> (<year>2016</year>) <article-title>A new genus and species of leaf-mining moth from the French Alps, <italic><tp:taxon-name><tp:taxon-name-part taxon-name-part-type="genus">Mercantouria</tp:taxon-name-part><tp:taxon-name-part taxon-name-part-type="species">neli</tp:taxon-name-part></tp:taxon-name></italic> gen.n., sp.n. (<tp:taxon-name><tp:taxon-name-part taxon-name-part-type="order">Lepidoptera</tp:taxon-name-part></tp:taxon-name>, <tp:taxon-name><tp:taxon-name-part taxon-name-part-type="family">Gracillariidae</tp:taxon-name-part></tp:taxon-name>).</article-title><source>Zookeys</source><volume>586</volume>: <fpage>145</fpage>–<lpage>162</lpage>. <ext-link xlink:type="simple" ext-link-type="doi" xlink:href="10.3897/zookeys.586.8375">https://doi.org/10.3897/zookeys.586.8375</ext-link></mixed-citation></ref><ref id="B29"><mixed-citation xmlns:xlink="http://www.w3.org/1999/xlink" xlink:type="simple"><person-group><name name-style="western"><surname>Pereira</surname><given-names>CM</given-names></name><name name-style="western"><surname>Arévalo-Maldonado</surname><given-names>HA</given-names></name><name name-style="western"><surname>Triberti</surname><given-names>P</given-names></name><name name-style="western"><surname>Brito</surname><given-names>R</given-names></name><name name-style="western"><surname>Isaias</surname><given-names>RMS</given-names></name><name name-style="western"><surname>Goncalves</surname><given-names>GL</given-names></name><name name-style="western"><surname>Moreira</surname><given-names>GRP</given-names></name></person-group> (<year>2019</year>) <article-title><italic><tp:taxon-name><tp:taxon-name-part taxon-name-part-type="genus">Vallissiana</tp:taxon-name-part><tp:taxon-name-part taxon-name-part-type="species">universitaria</tp:taxon-name-part></tp:taxon-name></italic> (<tp:taxon-name><tp:taxon-name-part taxon-name-part-type="order">Lepidoptera</tp:taxon-name-part></tp:taxon-name>, <tp:taxon-name><tp:taxon-name-part taxon-name-part-type="family">Gracillariidae</tp:taxon-name-part></tp:taxon-name>): a new genus and species of leaf-mining moth associated with <italic><tp:taxon-name><tp:taxon-name-part taxon-name-part-type="genus">Erythroxylum</tp:taxon-name-part></tp:taxon-name></italic> (<tp:taxon-name><tp:taxon-name-part taxon-name-part-type="family">Erythroxylaceae</tp:taxon-name-part></tp:taxon-name>) in the Atlantic Forest of Brazil.</article-title><source>Zootaxa</source><volume>4604</volume>: <fpage>141</fpage>–<lpage>160</lpage>. <ext-link xlink:type="simple" ext-link-type="doi" xlink:href="10.11646/zootaxa.4604.1.5">https://doi.org/10.11646/zootaxa.4604.1.5</ext-link></mixed-citation></ref><ref id="B35"><mixed-citation xmlns:xlink="http://www.w3.org/1999/xlink" xlink:type="simple"><person-group><name name-style="western"><surname>Vári</surname><given-names>L</given-names></name></person-group> (<year>1961</year>) <article-title>South African <tp:taxon-name><tp:taxon-name-part taxon-name-part-type="order">Lepidoptera</tp:taxon-name-part></tp:taxon-name>. I. <tp:taxon-name><tp:taxon-name-part taxon-name-part-type="family">Lithocolletidae</tp:taxon-name-part></tp:taxon-name>.</article-title><source>Transvaal Museum Memoirs</source><volume>12</volume>: <fpage>1</fpage>–<lpage>238</lpage>.</mixed-citation></ref><ref id="B26"><mixed-citation xmlns:xlink="http://www.w3.org/1999/xlink" xlink:type="simple"><person-group><name name-style="western"><surname>Patočka</surname><given-names>J</given-names></name><name name-style="western"><surname>Turčáni</surname><given-names>M</given-names></name></person-group> (<year>2005</year>) <tp:taxon-name><tp:taxon-name-part taxon-name-part-type="order">Lepidoptera</tp:taxon-name-part></tp:taxon-name> Pupae. Central European Species. 2 volumes (Text and plates). Apollo Books, Steenstrup, 542 + 321 pp.</mixed-citation></ref><ref id="B18"><mixed-citation xmlns:xlink="http://www.w3.org/1999/xlink" xlink:type="simple"><person-group><name name-style="western"><surname>Kawahara</surname><given-names>AY</given-names></name><name name-style="western"><surname>Plotkin</surname><given-names>D</given-names></name><name name-style="western"><surname>Ohshima</surname><given-names>I</given-names></name><name name-style="western"><surname>Lopez-Vaamonde</surname><given-names>C</given-names></name><name name-style="western"><surname>Houlihan</surname><given-names>PR</given-names></name><name name-style="western"><surname>Breinholt</surname><given-names>JW</given-names></name><name name-style="western"><surname>Kawakita</surname><given-names>A</given-names></name><name name-style="western"><surname>Xiao</surname><given-names>L</given-names></name><name name-style="western"><surname>Regier</surname><given-names>JC</given-names></name><name name-style="western"><surname>Davis</surname><given-names>DR</given-names></name><name name-style="western"><surname>Kumata</surname><given-names>T</given-names></name><name name-style="western"><surname>Sohn</surname><given-names>J-C</given-names></name><name name-style="western"><surname>De Prins</surname><given-names>J</given-names></name><name name-style="western"><surname>Mitter</surname><given-names>C</given-names></name></person-group> (<year>2017</year>) <article-title>A molecular phylogeny and revised higher-level classification for the leaf-mining moth family <tp:taxon-name><tp:taxon-name-part taxon-name-part-type="family">Gracillariidae</tp:taxon-name-part></tp:taxon-name> and its implications for larval host-use evolution.</article-title><source>Systematic Entomology</source><volume>42</volume>: <fpage>60</fpage>–<lpage>81</lpage>. <ext-link xlink:type="simple" ext-link-type="doi" xlink:href="10.1111/syen.12210">https://doi.org/10.1111/syen.12210</ext-link></mixed-citation></ref><ref id="B21"><mixed-citation xmlns:xlink="http://www.w3.org/1999/xlink" xlink:type="simple"><person-group><name name-style="western"><surname>Kumata</surname><given-names>T</given-names></name></person-group> (<year>1995</year>) <article-title><italic><tp:taxon-name><tp:taxon-name-part taxon-name-part-type="genus">Ketapangia</tp:taxon-name-part></tp:taxon-name></italic>, a new genus for <italic><tp:taxon-name><tp:taxon-name-part taxon-name-part-type="genus">Macarostola</tp:taxon-name-part><tp:taxon-name-part taxon-name-part-type="species">leucochorda</tp:taxon-name-part></tp:taxon-name></italic> and <italic><tp:taxon-name><tp:taxon-name-part taxon-name-part-type="genus">Acrocercops</tp:taxon-name-part><tp:taxon-name-part taxon-name-part-type="species">regulifera</tp:taxon-name-part></tp:taxon-name></italic> (<tp:taxon-name><tp:taxon-name-part taxon-name-part-type="family">Gracillariidae</tp:taxon-name-part></tp:taxon-name>, <tp:taxon-name><tp:taxon-name-part taxon-name-part-type="order">Lepidoptera</tp:taxon-name-part></tp:taxon-name>).</article-title><source><tp:taxon-name><tp:taxon-name-part taxon-name-part-type="class">Insecta</tp:taxon-name-part></tp:taxon-name> Matsumurana new series</source><volume>52</volume>: <fpage>133</fpage>–<lpage>148</lpage>.</mixed-citation></ref><ref id="B22"><mixed-citation xmlns:xlink="http://www.w3.org/1999/xlink" xlink:type="simple"><person-group><name name-style="western"><surname>Lees</surname><given-names>DC</given-names></name><name name-style="western"><surname>Lack</surname><given-names>HW</given-names></name><name name-style="western"><surname>Rougerie</surname><given-names>R</given-names></name><name name-style="western"><surname>Hernandez</surname><given-names>A</given-names></name><name name-style="western"><surname>Raus</surname><given-names>T</given-names></name><name name-style="western"><surname>Avtzis</surname><given-names>ND</given-names></name><name name-style="western"><surname>Augustin</surname><given-names>S</given-names></name><name name-style="western"><surname>Lopez-Vaamonde</surname><given-names>C</given-names></name></person-group> (<year>2011</year>) <article-title>Tracking origins of invasive herbivores using herbaria and archival DNA: the case of the horse-chestnut leafminer.</article-title><source>Frontiers in Ecology and the Environment</source><volume>9</volume>(<issue>6</issue>): <fpage>322</fpage>–<lpage>328</lpage>. <ext-link xlink:type="simple" ext-link-type="doi" xlink:href="10.1890/100098">https://doi.org/10.1890/100098</ext-link></mixed-citation></ref></ref-list></tp:taxon-treatment>
